# Supplementary material for: A novel defined cuproptosis-related gene signature for predicting the prognosis of lung adenocarcinoma
Source: Front Genet. 2022 Aug 15;13:975185. doi: 10.3389/fgene.2022.975185 (PMC9421257; doi:10.3389/fgene.2022.975185)
Supplement: Supplementary file 7 [file Table1.xlsx]

## Sheet: name_id (3)
gene	entrezID	group1mea	group2mea	logFC	P	adjustP
LINC02082	100507661	0.109164	0.0660389	-0.725113	0.000937835	0.00420003
EHD4-AS1	101928363	0.233332	0.15567	-0.583893	0.000424024	0.00224946
MOGAT2	80168	0.0822359	0.0570754	-0.526901	0.0115133	0.0301758
RPL7P17	100270851	0.12263	0.0733924	-0.740611	0.003965	0.0131373
TLL2	7093	0.14218	0.236764	0.735728	0.0065271	0.0193531
GGT3P	2679	0.21102	0.143238	-0.558968	1.92301e-07	5.05369e-06
ACOXL-AS1	400997	0.290142	0.176865	-0.714106	5.70804e-06	7.45019e-05
GLYATL1P1	100129032	0.0915593	0.0515043	-0.830015	1.39434e-06	2.43741e-05
GCNT4	51301	0.790255	0.546372	-0.532434	1.48399e-05	0.000159403
LINC02126	101927650	0.302379	0.207166	-0.545572	1.02366e-06	1.8937e-05
ARMH2	101928603	0.114111	0.0557893	-1.03238	0.000397359	0.0021396
MUSK	4593	0.173112	0.0993143	-0.801635	3.78332e-05	0.000331846
LINC02747	105379407	0.164298	0.239202	0.541917	0.000690763	0.00331365
DIO1	1733	0.671575	0.452635	-0.5692	2.22956e-07	5.65256e-06
WFDC6	140870	0.3117	0.167923	-0.892356	0.00235281	0.00869093
LCN6	158062	0.120624	0.0675017	-0.837522	6.00344e-05	0.000477634
TSPAN19	144448	0.433064	0.249143	-0.797608	0.018092	0.0430241
LINC02618	646730	0.131341	0.0893065	-0.55648	4.40942e-05	0.000374959
RNU4-22P	107057646	0.221861	0.114607	-0.952969	1.54115e-07	4.27563e-06
C10orf90	118611	0.0533444	0.0798669	0.582261	0.00433922	0.0140766
GALNT16	57452	0.362946	0.231711	-0.647426	2.7018e-07	6.63423e-06
SOSTDC1	25928	0.861591	0.536528	-0.68335	0.000255734	0.00150882
CAPN3	825	0.632288	0.434139	-0.542425	1.8422e-08	7.5984e-07
RGS20	8601	0.45945	0.665839	0.535266	0.00865571	0.0241241
PON1	5444	0.723147	0.503209	-0.523132	5.7651e-06	7.51031e-05
PRG4	10216	1.25036	0.791704	-0.659311	2.30839e-05	0.000225997
RHOXF1-AS1	101928969	1.04284	0.667348	-0.644009	3.38765e-08	1.24161e-06
TRAJ4	28751	0.453227	0.297578	-0.606967	0.00175234	0.0068816
PLP1	5354	0.0813554	0.0435607	-0.90121	1.33602e-05	0.000146565
SEC14L3	266629	0.246365	0.0857548	-1.52251	1.77844e-07	4.76715e-06
LINC01594	102724774	0.283973	0.184907	-0.618952	1.37948e-05	0.000150246
MBL1P	8512	0.987855	0.687719	-0.522481	8.35515e-10	6.3548e-08
BPI	671	0.0962705	0.0653742	-0.558372	0.00317515	0.0110378
PLIN1	5346	0.194067	0.127377	-0.607454	4.0212e-09	2.16994e-07
FGF10	2255	0.217983	0.105673	-1.04461	2.41725e-09	1.47e-07
HK2P1	642546	0.0291369	0.046078	0.66123	0.000380338	0.00206136
RN7SL823P	106479522	0.177956	0.0914147	-0.96102	1.40425e-05	0.000152276
ZNF630-AS1	100874120	0.181854	0.113351	-0.681984	0.0019341	0.00742765
POPDC3	64208	0.495756	0.868145	0.808306	0.000155939	0.00101427
COL19A1	1310	0.0714265	0.0406488	-0.813248	0.00471822	0.0150293
TCTE1	202500	0.382787	0.235865	-0.698577	0.000461953	0.00240214
FCRL1	115350	0.57222	0.398814	-0.520855	0.000553084	0.00277304
RRS1-AS1	100505676	0.0812036	0.0478566	-0.762828	0.00289211	0.0102296
PCDH11X	27328	0.0175179	0.00932979	-0.90891	7.60594e-06	9.41433e-05
CTXND1	100996492	0.266453	0.145698	-0.870902	6.81246e-06	8.60778e-05
PTPN2P2	646758	0.114097	0.0658349	-0.793333	0.0178091	0.0425032
FAT3	120114	0.159039	0.0990881	-0.682595	0.000696368	0.00333526
ZMYND10	51364	1.45367	0.986561	-0.559224	2.74525e-07	6.72278e-06
TMEM232	642987	0.287329	0.161673	-0.829625	3.50934e-06	5.08882e-05
C1orf87	127795	0.414052	0.234787	-0.818456	4.97399e-05	0.000412811
SNORA63	6043	0.197094	0.131672	-0.581939	2.72511e-06	4.16159e-05
TESMIN	9633	0.667114	0.956932	0.520484	1.23417e-06	2.21559e-05
LINC02056	102477328	0.0632672	0.0417666	-0.599108	1.72433e-05	0.000178818
PBK	55872	1.73598	2.47327	0.510675	2.20365e-14	2.31426e-11
ERVW-1	30816	0.0926185	0.0596485	-0.634813	0.00448465	0.0144386
RPL21P54	100271168	0.202553	0.10756	-0.913164	5.12382e-05	0.000421912
RSPH10B2	728194	0.0534437	0.0341707	-0.645259	0.00115647	0.00493781
SLC14A1	6563	0.424152	0.290703	-0.545036	6.55406e-07	1.32956e-05
OR8T1P	282791	0.149054	0.104284	-0.515319	2.17943e-06	3.49644e-05
PRSS37	136242	0.0582107	0.0294113	-0.984913	0.000172636	0.00110162
GIMAP3P	474345	0.0579305	0.0407736	-0.506688	0.0126041	0.0323384
RN7SL280P	106480498	0.239122	0.156306	-0.613378	0.0100157	0.0270771
P2RY12	64805	0.914821	0.630861	-0.536167	6.55399e-07	1.32956e-05
CFAP73	387885	1.01849	0.682329	-0.577898	8.2917e-06	0.000100714
FAM95B1	100133036	0.0115866	0.00720633	-0.685127	1.97118e-05	0.000197952
C15orf54	400360	0.165385	0.0825258	-1.00291	0.00548474	0.0168555
KCNA5	3741	0.348872	0.242236	-0.526285	0.00075488	0.00355073
HTR5BP	645694	0.100395	0.0707127	-0.50565	0.000355819	0.00195054
RPL21P135	100419391	0.175364	0.106206	-0.723482	5.26843e-07	1.11688e-05
P2RX2	22953	0.26513	0.173441	-0.612252	8.35045e-05	0.000621786
THRB-IT1	100874274	0.111398	0.0604038	-0.883017	0.000302208	0.00171519
ZNF280A	129025	0.0940933	0.148067	0.654082	0.00105897	0.0046139
ADAMTS20	80070	0.0553267	0.0915353	0.726353	0.000147186	0.000969581
ANKRD18CP	101926917	0.0940594	0.0580825	-0.695469	0.000853218	0.00390563
MTCO2P16	107075148	0.40842	0.268066	-0.607465	0.000382678	0.00207281
LINC01908	105372037	0.215279	0.116478	-0.886147	0.00454665	0.0145934
TEKT2	27285	1.35105	0.898173	-0.589014	4.1436e-06	5.7725e-05
MS4A4E	643680	0.491663	0.346541	-0.504643	1.65154e-06	2.78581e-05
LINC00278	100873962	0.207062	0.318943	0.623236	0.000348463	0.00191908
IFT74-AS1	101929602	0.100679	0.0672159	-0.582892	0.0149682	0.0370878
SFTPD-AS1	105419997	0.122834	0.07363	-0.738348	3.16609e-06	4.68818e-05
ST3GAL5-AS1	101928113	0.88797	0.588988	-0.592273	3.46978e-10	3.40259e-08
IRAG1-AS1	100129827	0.372232	0.254726	-0.547254	5.83381e-07	1.21135e-05
MYOC	4653	0.168996	0.089643	-0.914726	1.42784e-05	0.000154282
CACNG1	786	0.105853	0.0701548	-0.593447	0.00923154	0.0253819
CASC9	101805492	0.925916	1.3979	0.594311	0.000204756	0.00125835
DUXAP1	503630	0.15867	0.0913956	-0.795834	1.10355e-05	0.000126048
SLC25A14P1	100288343	0.0888069	0.0531741	-0.739948	0.000352805	0.0019383
GOLGA8O	728047	0.0353058	0.0239191	-0.561747	0.00265538	0.00957164
OBP2A	29991	0.241572	0.514801	1.09156	0.00147124	0.00597978
NPW	283869	0.796191	1.33585	0.74657	5.73856e-05	0.000461352
JAZF1-AS1	100128081	0.0327678	0.0200337	-0.709851	8.08213e-06	9.86496e-05
MYEOV	26579	1.14454	2.07979	0.861677	1.99289e-09	1.25382e-07
LINC00412	102723332	0.285065	0.190878	-0.578642	6.30734e-06	8.10347e-05
ANKRD18B	441459	0.180149	0.347061	0.945996	2.76045e-08	1.03964e-06
CNTFR	1271	0.309756	0.204081	-0.601985	4.45385e-07	9.81536e-06
TTC29	83894	0.42272	0.264735	-0.675151	0.00148997	0.00603974
KLHL33	123103	0.0976173	0.0622862	-0.648225	0.000153962	0.00100429
RNU4-2	26834	1.44615	0.919343	-0.653544	0.00213467	0.0080485
LRRK2-DT	107984474	1.75172	1.1672	-0.585721	1.62998e-07	4.45511e-06
GRID2	2895	0.0358232	0.0153206	-1.22542	0.00629473	0.018805
LINC02102	100505625	0.0798873	0.0511082	-0.64441	2.78248e-06	4.22792e-05
CD1A	909	2.03058	1.29288	-0.651307	9.15038e-09	4.25641e-07
RPS3AP14	729150	0.079966	0.0374836	-1.09313	5.7901e-05	0.000464586
MIR1-1HG-AS1	253868	0.0624786	0.0394716	-0.662549	3.24826e-07	7.67912e-06
GAS1RR	100506834	0.118646	0.0796787	-0.574397	3.49289e-05	0.000312345
KIAA2012	100652824	0.181691	0.117792	-0.625247	0.00221177	0.00827975
SP8	221833	0.361575	0.540387	0.579698	0.00108837	0.00470594
ARMC2-AS1	101929716	0.462991	0.302329	-0.614866	0.0122941	0.0317348
MSTN	2660	0.163432	0.10201	-0.679985	8.43323e-08	2.66516e-06
LINC01170	103724389	0.118461	0.0774541	-0.612997	5.10825e-06	6.8306e-05
RPL6P6	100270845	0.164807	0.0881096	-0.903403	0.00186625	0.00722806
HES7	84667	0.116002	0.178185	0.619225	0.00880167	0.0244312
HHATL	57467	0.361822	0.149524	-1.2749	3.03164e-06	4.53583e-05
TEKT1	83659	0.871186	0.528116	-0.722126	0.000183375	0.00115583
RPS5P3	54022	0.0773852	0.0505343	-0.614793	0.000504545	0.00258182
TRIM71	131405	0.226952	0.115112	-0.979347	0.00106211	0.00462315
MTND5P1	100873206	0.156999	0.104736	-0.583997	4.25967e-05	0.000364267
ARL5AP3	106480778	0.147492	0.102864	-0.519899	0.00147113	0.00597978
CAPSL	133690	1.16249	0.724955	-0.681257	2.52781e-05	0.000243807
ADRB1	153	1.1451	0.782473	-0.549363	1.20542e-05	0.000135007
LINC02163	107986389	0.313418	0.514129	0.71404	7.09393e-05	0.000544253
LINC01625	645434	0.0580272	0.0390028	-0.573153	2.43238e-05	0.000236272
UNC13C	440279	0.0538247	0.0262461	-1.03617	0.00035415	0.00194451
RSPH14	27156	0.419224	0.291587	-0.523793	0.000217164	0.0013186
FAM72B	653820	0.34249	0.516972	0.594023	1.24209e-10	1.56186e-08
LINC02016	101927123	0.184252	0.0885418	-1.05725	0.000405084	0.00217305
DDX3Y	8653	1.11669	1.64597	0.559713	0.0185531	0.0438911
LEFTY2	7044	0.575373	0.31036	-0.890554	3.68019e-10	3.52891e-08
TDGF1P6	22813	0.1759	0.111101	-0.662886	0.000283235	0.00163387
DMRTA2	63950	0.704678	0.482408	-0.546711	0.00119321	0.00506302
GNRHR	2798	0.169729	0.111702	-0.603572	0.000128659	0.000874106
LINC00319	284836	0.0160578	0.0301823	0.910423	0.000492823	0.00253085
SGCG	6445	0.354998	0.222495	-0.674039	3.00361e-05	0.000278484
DNAH9	1770	0.41379	0.243194	-0.766795	0.00022392	0.00135035
TOGARAM2	165186	0.281438	0.183192	-0.619458	6.61516e-07	1.33699e-05
LINC02712	101929497	0.215695	0.106153	-1.02285	7.70752e-08	2.48763e-06
UCN2	90226	0.230603	0.395606	0.778651	0.00891355	0.024669
MAGEE2	139599	0.208877	0.136083	-0.618165	3.50698e-05	0.000313345
LCT	3938	0.293772	0.143377	-1.03488	8.97059e-06	0.000107196
FGL1	2267	1.3086	2.36071	0.8512	3.99942e-05	0.00034769
ATP1A2	477	0.508521	0.318579	-0.674658	2.47925e-06	3.85513e-05
MCCD1P1	100048903	0.133808	0.0828262	-0.692002	0.000503431	0.00257757
FXYD4	53828	0.804239	1.22541	0.607567	0.00902368	0.0249057
DNAH8-AS1	100131047	0.0743268	0.0522979	-0.507129	1.59863e-05	0.000168731
VTA1P1	106481708	0.0719035	0.0386595	-0.89524	3.44564e-06	5.00708e-05
CA10	56934	0.542446	0.283756	-0.93483	6.64448e-07	1.34093e-05
ODAM	54959	0.288732	0.171472	-0.751758	6.42284e-05	0.000504098
TTLL9	164395	0.340147	0.19135	-0.829949	6.63242e-08	2.21121e-06
FAM72D	728833	0.2644	0.415443	0.651926	1.24697e-10	1.56186e-08
EFCAB6-AS1	100874197	0.0373559	0.0193893	-0.946078	7.68028e-07	1.50979e-05
RNU1-72P	106481955	0.181581	0.364452	1.00511	3.07232e-07	7.36521e-06
LINC02044	101929717	0.0688295	0.044307	-0.635493	0.00233356	0.00863384
LINC02516	101927087	0.203834	0.117954	-0.789166	6.4803e-10	5.28193e-08
HIGD1AP18	100874456	0.144201	0.0947431	-0.605989	0.0138639	0.0349089
NMBR	4829	0.051302	0.033827	-0.600839	0.000295333	0.00168739
CCDC33	80125	0.3631	0.241441	-0.5887	0.000253181	0.00149602
PTPRT	11122	0.378696	0.195555	-0.953465	1.33097e-05	0.000146246
UPP2	151531	0.0940544	0.0654098	-0.523988	0.0129739	0.0331016
OR5G5P	81191	0.107065	0.0735335	-0.54201	0.000350748	0.00192971
LINC00028	140875	0.0707106	0.0469767	-0.589981	0.00214988	0.00809354
LINC01322	103695433	0.0643493	0.138143	1.10216	3.07518e-05	0.000283483
DNAH8	1769	0.0615066	0.0366438	-0.747174	9.69036e-06	0.000113951
RSL24D1P11	284288	0.0732122	0.0502987	-0.541562	0.00178168	0.00697475
RPL26P30	653147	0.907072	0.608106	-0.576895	1.00106e-06	1.85824e-05
ADH1A	124	0.104757	0.0698027	-0.585689	5.3837e-08	1.85141e-06
ZNF540	163255	0.712792	0.463139	-0.622035	4.39311e-16	2.13833e-12
CDK15	65061	0.199286	0.139391	-0.515699	7.97949e-08	2.5483e-06
DLL3	10683	0.474146	0.89581	0.917861	0.00542862	0.0167355
AADAC	13	1.29909	0.911203	-0.511662	0.000550526	0.00276275
RNF183	138065	0.559208	0.845276	0.596036	0.0133485	0.0338614
ELFN1-AS1	101927125	0.420075	0.639955	0.607324	0.000405928	0.00217629
GPM6A	2823	0.458656	0.278189	-0.72135	0.000115781	0.000804016
GDAP1L1	78997	0.101379	0.0630341	-0.685562	0.000128283	0.000872202
SERPINB4	6318	0.335985	0.599968	0.836488	0.00531853	0.0164726
TTLL10	254173	0.413825	0.292153	-0.502298	0.00710486	0.0206977
MTND5P25	100873263	0.153684	0.100967	-0.60608	0.0153583	0.0377833
PPP1R8P1	5512	0.105992	0.0668631	-0.664673	0.00228128	0.00849222
CYP1A2	1544	0.0802914	0.0385748	-1.05759	3.36863e-05	0.000303566
CAVIN2-AS1	105373813	0.112886	0.0742924	-0.603583	0.0130554	0.0332472
CNTN4-AS1	100873975	0.0336492	0.0209071	-0.68658	0.00742855	0.0214361
CFAP299	255119	0.196174	0.112753	-0.798966	0.000924022	0.00415247
SLC9C2	284525	0.116389	0.0705171	-0.722915	1.26715e-06	2.25992e-05
HMGB3P6	729952	0.187111	0.295987	0.661641	0.000171246	0.00109608
KCNJ3	3760	0.0700766	0.0434088	-0.690944	0.000616025	0.00302474
PGBD4P3	100421136	0.243437	0.138188	-0.816911	1.88919e-10	2.17655e-08
HIPK1-AS1	101928846	0.141797	0.0951801	-0.575098	1.36013e-09	9.26146e-08
ANTXRLP1	100996567	0.13409	0.089619	-0.581328	4.99332e-05	0.000413912
NEK10	152110	0.319658	0.220471	-0.535938	0.0214524	0.0492317
MAMDC2	256691	1.83475	1.29676	-0.500672	1.15721e-08	5.24008e-07
GFRA1	2674	0.657996	0.412126	-0.674995	1.13047e-06	2.05645e-05
SLC1A7	6512	1.78769	1.18468	-0.593605	7.12408e-07	1.42612e-05
FAM72A	729533	0.296712	0.450957	0.603925	3.56563e-11	5.97298e-09
FGB	2244	1.51175	2.82366	0.901351	2.82136e-05	0.000266012
FAM238A	645528	0.0988404	0.0666873	-0.567689	2.29201e-07	5.7787e-06
TXNDC2	84203	0.0595799	0.0911752	0.613817	0.00577252	0.0175561
FFAR1	2864	0.0280246	0.0182969	-0.615095	0.0104007	0.0278943
PCCA-AS1	100885777	0.194851	0.122315	-0.671776	0.0106688	0.0284207
SLC22A9	114571	0.0385748	0.0210578	-0.8733	0.00399597	0.0132131
LINC02067	101243545	0.0218337	0.0147457	-0.566264	0.0103098	0.0276941
OR51E1	143503	0.202994	0.304134	0.583271	0.000383789	0.002078
FPGT-TNNI3K	100526835	0.146955	0.090446	-0.70025	3.68335e-10	3.52891e-08
LINC02447	730971	0.161455	0.103468	-0.641955	5.39152e-10	4.71844e-08
SHISA3	152573	2.18101	1.19572	-0.867112	3.05596e-09	1.75669e-07
RNU6-892P	106481460	0.388105	0.258658	-0.585403	0.000728143	0.00345762
CEACAM8	1088	0.240623	0.159635	-0.591997	0.000520631	0.00264279
EIF1AY	9086	0.846772	1.22616	0.534107	0.00232681	0.00862055
PARM1-AS1	100507388	0.168049	0.0855924	-0.973329	0.00779461	0.0222721
DPYS	1807	0.20613	0.125903	-0.711239	2.59035e-06	3.99602e-05
LINC01725	101927587	0.0860509	0.0571786	-0.589716	0.000246464	0.00146488
RPS17P1	442195	0.082333	0.0494862	-0.734445	0.00115964	0.00494752
OR52V1P	81242	0.0555176	0.0308572	-0.847337	0.00362564	0.0122462
LINC02829	105375009	0.201268	0.131403	-0.615119	0.000184584	0.00116164
DNER	92737	0.776531	1.10384	0.50742	0.0191716	0.0450537
CD1B	910	0.858318	0.576108	-0.575175	1.43905e-06	2.49656e-05
C10orf105	414152	0.0492094	0.025988	-0.921088	1.17066e-06	2.11828e-05
ZNF663P	100130934	0.148308	0.0992044	-0.580118	8.62848e-05	0.000637634
RPS15AP29	100128863	0.213841	0.13896	-0.621876	0.0119421	0.0310493
CFAP43	80217	0.866304	0.574605	-0.592304	5.20179e-05	0.000427172
GBX2	2637	0.0767578	0.143754	0.905216	0.000516382	0.00262909
CASP12	100506742	0.227356	0.14973	-0.602588	3.7213e-07	8.48509e-06
PCDH15	65217	0.0766848	0.0442145	-0.794421	9.8181e-06	0.000115107
SND1-IT1	27099	0.157216	0.100237	-0.649332	0.0198934	0.0463076
CGA	1081	0.268716	0.509826	0.923924	0.0184389	0.0436854
MECOM-AS1	105374205	0.490166	0.307075	-0.67468	0.000237438	0.0014202
HMGB1P27	100527948	0.106565	0.0647997	-0.717681	7.50993e-05	0.000569133
DPPA3P2	400206	0.304617	0.203533	-0.581732	1.95045e-06	3.21207e-05
DNAAF6	139212	0.408921	0.222206	-0.879923	0.000435601	0.00229882
SDR42E2	100288072	0.121936	0.0816153	-0.579208	1.27617e-07	3.69522e-06
C19orf67	646457	0.116998	0.0801027	-0.546561	1.52821e-06	2.61616e-05
AQP4-AS1	147429	0.125524	0.072979	-0.782409	3.71338e-08	1.34296e-06
ANKK1	255239	0.482874	0.329663	-0.550655	2.46736e-08	9.58629e-07
CCDC180	100499483	0.189031	0.115846	-0.706415	8.16814e-10	6.28256e-08
C2orf91	400950	0.135769	0.0893349	-0.603862	0.00198662	0.00758984
COL21A1	81578	1.50086	0.950992	-0.658284	3.18163e-10	3.18221e-08
LINC00443	100874173	0.116329	0.0661653	-0.814062	0.00654405	0.0193949
ABCA10	10349	0.295816	0.187006	-0.661617	8.72569e-07	1.6683e-05
WDR93	56964	0.443411	0.277716	-0.675037	2.02303e-08	8.19567e-07
CHST5	23563	0.0610627	0.030082	-1.02139	0.00519083	0.0161688
LINC01550	388011	0.482576	0.315287	-0.614092	9.53069e-09	4.40331e-07
IMPA1P1	650747	0.252529	0.145377	-0.796655	3.702e-05	0.000326388
PRR32	100130613	0.224127	0.117326	-0.933797	6.11078e-05	0.000483778
IL22RA2	116379	0.631701	0.410542	-0.62171	0.000209351	0.00128083
KDM3AP1	100420666	0.0318627	0.0190327	-0.743387	0.0025503	0.0092601
RHOXF1	158800	0.318675	0.19932	-0.676996	6.36171e-07	1.30312e-05
LRRTM1	347730	0.269349	0.164962	-0.707338	3.92978e-06	5.52536e-05
MCCD1P2	100048924	0.193326	0.131541	-0.555521	0.00134172	0.00555845
SLC5A12	159963	0.133751	0.206263	0.624942	0.0153967	0.0378609
LINC00377	103724386	0.0685641	0.040533	-0.758355	0.00138356	0.00569548
RN7SL165P	106479281	0.160663	0.0976528	-0.718304	0.00044416	0.00233406
MPHOSPH6P1	107985102	0.371967	0.219888	-0.758406	0.000160716	0.00103989
ENPP7P11	100421806	0.328144	0.208127	-0.656864	2.63948e-05	0.000252438
NWD1	284434	0.713319	0.379076	-0.912059	2.23637e-08	8.84988e-07
LCN15	389812	0.0655382	0.217349	1.72961	0.018678	0.044114
RNU1-38P	106481608	0.366455	0.253886	-0.529457	0.000865079	0.00394472
SPINK9	643394	0.216407	0.139401	-0.63451	2.08174e-05	0.000207528
HEPACAM	220296	0.0131588	0.00652621	-1.01172	0.000214654	0.00130741
TCEAL3-AS1	100874119	0.203006	0.132175	-0.619071	0.000116553	0.000808147
RSPO2	340419	0.44294	0.278796	-0.667901	1.60634e-08	6.82131e-07
CA3	761	1.20639	0.785673	-0.6187	9.94956e-14	6.79182e-11
TERB1	283847	0.0431307	0.029749	-0.535871	0.000540547	0.00272218
C1orf194	127003	1.28608	0.876988	-0.552348	4.72971e-05	0.000397333
XIST	7503	1.60783	0.966714	-0.733953	9.45944e-05	0.000685847
MTND4P26	100873247	0.0867384	0.0595032	-0.543704	0.000801632	0.00371812
BCORP1	286554	0.0386165	0.0645016	0.740118	0.00516954	0.0161209
RIC3	79608	0.557907	0.389064	-0.520018	0.000146783	0.000967391
SBK3	100130827	0.25676	0.37827	0.558996	4.46871e-05	0.000379113
GAPDHP76	100287725	0.077487	0.0539725	-0.521731	0.0181552	0.0431555
FDPSP8	401981	0.0348824	0.0500153	0.51987	0.00342791	0.0117365
C1QTNF7	114905	0.82783	0.491572	-0.751933	1.55442e-10	1.86155e-08
MYH2	4620	0.0472249	0.0278169	-0.763586	0.000160278	0.0010378
RNF175	285533	0.671301	0.445659	-0.591022	1.95548e-12	5.99937e-10
MGC27382	149047	0.273608	0.142987	-0.936227	7.69165e-06	9.5118e-05
GPR37L1	9283	0.121424	0.189182	0.639725	0.000204215	0.0012556
LINC01836	107985343	1.22335	0.854696	-0.51735	2.77393e-09	1.62537e-07
CLDN34	100288814	0.085196	0.0543478	-0.648563	0.0050354	0.0157964
TESC-AS1	101928244	0.080802	0.139732	0.790194	0.00583275	0.0177097
RSPO1	284654	0.341159	0.19218	-0.827987	3.30704e-08	1.21697e-06
CHIAP3	100996315	0.11616	0.0656579	-0.823069	0.00548697	0.0168585
IGF2BP1	10642	0.363437	0.619297	0.768925	2.16241e-05	0.000214396
BDH2P1	389416	0.148939	0.100451	-0.568221	0.010474	0.028022
C4orf45	152940	0.107367	0.0731355	-0.553912	0.0177277	0.0423347
RN7SL526P	106479415	0.31791	0.224305	-0.503155	0.000375007	0.00203691
CCNYL7	100419017	0.24483	0.165213	-0.567459	0.0187622	0.0442518
KLF3-AS1	79667	0.601954	0.423682	-0.506671	6.98748e-06	8.79231e-05
S100A7	6278	0.483293	0.714535	0.564107	0.01683	0.0406029
TRPM1	4308	0.0135698	0.00918284	-0.563388	0.00895358	0.0247447
ASPA	443	0.323045	0.196355	-0.718273	1.73076e-07	4.67442e-06
HEMGN	55363	0.0412096	0.0258409	-0.673325	0.000944489	0.00422706
KRT8P24	729344	0.0943114	0.139687	0.56669	0.000814707	0.00376597
RBMS3-AS2	100873978	0.14689	0.079422	-0.887124	9.58908e-06	0.000113101
UNC45B	146862	0.0957615	0.0573671	-0.739223	2.67138e-06	4.09327e-05
SMC2-AS1	101928550	0.0899174	0.0613026	-0.552651	4.00261e-06	5.60755e-05
LINC02471	105369734	0.875781	0.563611	-0.63587	0.00100587	0.00442491
PDX1	3651	0.291867	0.470096	0.687647	0.00255161	0.00926362
NT5C1A	84618	0.300576	0.207049	-0.537761	4.85844e-06	6.56162e-05
MIR133A1HG	102723167	0.117006	0.0611646	-0.935818	0.0081711	0.0230511
SULT1C2P2	106480333	0.157379	0.0809711	-0.958765	5.21334e-05	0.000427992
LRRC31	79782	1.49563	0.853096	-0.809977	1.24346e-07	3.62743e-06
DENND6A-AS1	106144528	0.279567	0.178875	-0.644245	0.00217301	0.00816821
LINC00589	619351	0.180691	0.273722	0.599186	3.37859e-05	0.000304263
SPTLC1P4	100874500	0.0833558	0.135121	0.696896	0.00154671	0.00621894
KCNK9	51305	0.0934443	0.209547	1.16509	0.00708536	0.020665
VIP	7432	0.181354	0.128053	-0.50207	0.00192126	0.00739082
RPL5P11	402193	0.104952	0.0718461	-0.546743	0.0162013	0.0394331
CNTN6	27255	0.431037	0.19423	-1.15005	2.95706e-08	1.10304e-06
LRRC37A14P	106479025	0.19062	0.11653	-0.70999	7.71276e-05	0.000580957
NRAD1	121838	0.0919031	0.0426513	-1.10752	1.58558e-05	0.000167937
CSTP1	1480	0.471572	0.267521	-0.817826	1.74985e-07	4.71838e-06
LINC00163	727699	0.077423	0.0526419	-0.556552	1.56842e-05	0.000166378
BZW1-AS1	101927795	0.0445636	0.071107	0.674125	0.0162685	0.0395488
VWA3A	146177	0.643993	0.319607	-1.01075	1.14554e-07	3.38883e-06
BAAT	570	1.02454	0.639694	-0.679529	2.04034e-06	3.33402e-05
TUBA4B	80086	0.83483	0.514265	-0.69897	0.000318354	0.00178506
TMCO2	127391	0.0450575	0.0286067	-0.655416	0.000488482	0.00251139
GAS2L1P2	340508	0.0232204	0.0157106	-0.563658	0.00416239	0.0136276
SNORD123	100113384	0.748986	0.509207	-0.556686	0.000303283	0.00171788
ADAMTS9-AS2	100507098	0.26154	0.152069	-0.782307	2.5841e-12	7.50626e-10
ABCA4	24	1.47437	0.968505	-0.606271	4.30771e-06	5.95253e-05
CATSPER4	378807	0.0352494	0.0233705	-0.592912	0.00372853	0.0125224
LINC01933	101927115	0.0486516	0.032972	-0.561243	7.26369e-06	9.0896e-05
DPYD-AS1	100873932	0.561181	0.389259	-0.527735	0.0203387	0.0471353
MORN5	254956	1.00726	0.613279	-0.715827	1.09968e-05	0.000125793
DYNLRB2	83657	0.839236	0.555529	-0.595213	0.000284249	0.00163784
MTCYBP21	107075260	0.137587	0.0882215	-0.641146	0.00568039	0.0173435
FGF14-IT1	283480	0.0583958	0.0245817	-1.24828	0.00148425	0.00602103
ZNF840P	100533646	0.0484453	0.0287833	-0.751124	0.000162595	0.00104981
LINC01819	102723854	0.155614	0.0768533	-1.0178	4.81974e-05	0.000402825
LINC02387	101929027	0.223292	0.370499	0.730539	0.0183478	0.0435035
METTL21C	196541	0.0582503	0.036766	-0.663892	0.00236779	0.00873448
NME9	347736	0.476368	0.314929	-0.597051	6.92896e-07	1.39012e-05
IRX6	79190	0.94955	0.657667	-0.529886	0.000349016	0.00192135
LINC01435	103695365	0.0151018	0.00934663	-0.692202	0.00814116	0.0229785
C11orf97	643037	0.620198	0.365115	-0.764379	0.000567096	0.00282771
SALRNA1	104548971	0.300914	0.183799	-0.711227	0.000188998	0.00118471
KHDRBS2-OT1	112577463	0.310776	0.192564	-0.690538	4.67649e-05	0.000393623
LINC01539	100505474	0.0205068	0.013578	-0.594832	3.16203e-05	0.000289476
C10orf67	256815	0.172403	0.107047	-0.687548	0.00010254	0.000730083
MRPS9-AS2	102724691	0.119746	0.0837863	-0.515186	0.000248074	0.0014719
RNU12-2P	26823	0.204869	0.137949	-0.570571	0.00111813	0.00480864
OR7E29P	26644	0.0603263	0.0409878	-0.557593	0.0156903	0.0384373
LINC00885	401109	0.662034	0.421624	-0.65095	5.38711e-12	1.30724e-09
LINC02718	105376592	0.183883	0.115274	-0.673729	3.24606e-07	7.67912e-06
PLD4	122618	0.96999	0.674444	-0.524272	1.71251e-08	7.16081e-07
HCG14	414760	0.349178	0.236584	-0.561606	4.78374e-05	0.000400675
ATP5MC1P3	646619	0.124912	0.0716403	-0.802064	0.000101409	0.000723893
ADH1B	125	2.65881	1.77201	-0.585393	2.46703e-09	1.49362e-07
ACSM1	116285	0.541548	0.373591	-0.535631	3.12928e-09	1.7801e-07
LINC01234	100506465	0.148572	0.308855	1.05577	7.27557e-05	0.000555536
LINC01765	105378916	0.584931	0.319197	-0.87382	6.98722e-06	8.79231e-05
TAFA1	407738	0.0535417	0.0361184	-0.567929	0.00438974	0.0142117
STOML3	161003	0.66126	0.425145	-0.637261	0.00389995	0.0129704
TNXA	7146	0.170602	0.0839493	-1.02304	4.23562e-06	5.87692e-05
LINC02772	105371455	0.586817	0.37861	-0.632199	8.68953e-06	0.000104569
RCOR2	283248	1.01804	1.45536	0.515586	4.43045e-08	1.55293e-06
CYP2U1-AS1	101929595	0.15255	0.0990448	-0.623129	0.0155796	0.0382272
GGTLC3	728226	0.10064	0.0603028	-0.738904	0.000138935	0.00092708
UMODL1-AS1	150147	0.314852	0.216038	-0.543391	0.000266065	0.00155832
CYP4Z1	199974	0.386219	0.234323	-0.720921	7.25459e-10	5.72504e-08
ACTN2	88	0.224955	0.13192	-0.769975	1.62535e-08	6.89133e-07
INHA	3623	0.791135	1.49355	0.916751	0.00139519	0.00573386
CHIAP2	149620	0.414755	0.258107	-0.684288	2.98956e-05	0.000277842
CYP21A1P	1590	0.466583	0.266096	-0.81019	2.54834e-08	9.7591e-07
PTPRN	5798	0.206369	0.446103	1.11215	2.47339e-05	0.000239659
RUFY4	285180	0.513638	0.352714	-0.542256	2.35185e-05	0.000229675
RRM2P3	100420159	0.4512	0.295634	-0.609958	5.43988e-07	1.14611e-05
NLRP9	338321	0.0298578	0.0192409	-0.633928	0.00515822	0.0160948
ARPP21	10777	0.00927015	0.00498752	-0.894271	0.00743458	0.0214453
SNORA70F	100337591	0.387068	0.233776	-0.727461	6.62125e-06	8.40117e-05
LYST-AS1	100874266	0.172459	0.103563	-0.735744	0.00226062	0.00842794
SRGAP3-AS2	101927416	0.956086	0.576782	-0.729115	0.000288071	0.00165532
CCDC60	160777	0.415104	0.278286	-0.576904	0.000984411	0.00435781
GAS2L2	246176	0.821004	0.501898	-0.709995	1.39262e-08	6.13314e-07
TTPA	7274	0.226694	0.160029	-0.502415	0.00511326	0.0159914
LINC00941	100287314	0.324475	0.541027	0.737596	4.90245e-05	0.000408487
LINC01016	100507584	0.0204031	0.0118975	-0.778133	3.08851e-05	0.000284425
LY86-AS1	285780	0.0452922	0.0315591	-0.521207	0.000124996	0.000854272
MACC1-AS1	100874041	0.266991	0.117392	-1.18545	0.000182826	0.00115344
ARHGEF4	50649	0.6974	0.986541	0.500391	4.11529e-05	0.000354585
GLYATL2	219970	0.557379	0.257297	-1.11523	0.00112937	0.00484102
BCRP4	616	0.0675046	0.0383032	-0.81752	0.00695331	0.0203538
DRD1	1812	0.404	0.266258	-0.601533	0.000629614	0.00307387
H3P37	664611	0.102517	0.0695451	-0.559846	2.77578e-06	4.22244e-05
MSI1	4440	0.685435	0.98805	0.527564	0.0174145	0.041751
OLIG1	116448	0.333414	0.172609	-0.949808	7.76887e-07	1.52501e-05
MEIS1-AS2	100873998	0.105164	0.0709433	-0.567909	0.00672988	0.0198145
FAM90A2P	729689	0.0423135	0.0291879	-0.535745	0.000194372	0.00121144
ZNF474	133923	0.552133	0.352451	-0.647593	1.92155e-05	0.000194542
PRICKLE2-AS3	100874243	0.089007	0.0560375	-0.667527	0.00405661	0.013371
RN7SKP18	106480838	0.384501	0.194463	-0.98349	4.80448e-10	4.25929e-08
MANCR	100216001	0.135037	0.296455	1.13446	0.000147829	0.000972275
VIL1	7429	0.985444	1.4229	0.529993	0.00776932	0.0222146
C17orf50	146853	0.392942	0.259002	-0.601353	2.65698e-07	6.53593e-06
OR52N4	390072	0.228793	0.137026	-0.739598	5.61146e-06	7.34873e-05
ZBTB20	26137	0.363981	0.254249	-0.517622	0.00033645	0.00186702
ELOCP28	100287483	0.143286	0.0941717	-0.605532	0.000436263	0.00230142
TRPC5OS	100329135	0.0467546	0.0282894	-0.724848	0.00981664	0.0266534
CDK5R2	8941	0.229056	0.44902	0.97108	0.011263	0.0296505
TMEM211	255349	0.194688	0.116638	-0.73912	1.48712e-06	2.56571e-05
RAB3B	5865	0.388112	0.641938	0.725961	0.000203729	0.00125461
SLC7A10	56301	0.770338	0.527712	-0.54574	0.000254615	0.00150287
DNAH17-AS1	100996295	0.126577	0.225122	0.830695	1.51651e-06	2.60266e-05
PLCH1-AS2	100874036	0.175496	0.111572	-0.653459	0.00243002	0.00891826
CATSPERE	257044	0.381139	0.26121	-0.54511	1.6429e-13	9.77556e-11
SERPINB5	5268	0.871769	1.55864	0.838273	1.54277e-05	0.000164488
LINC01081	101154687	0.0725848	0.039494	-0.878033	2.29887e-05	0.00022547
RPL21P90	100271423	0.0988668	0.0645683	-0.614661	0.0110492	0.0291946
PRDM16-DT	440556	0.660574	0.433642	-0.607215	8.88755e-08	2.7766e-06
PRR29-AS1	400612	0.124691	0.0822861	-0.599638	0.000879856	0.00399875
SBSN	374897	0.265288	0.519742	0.970237	0.000511647	0.00260985
CYP4F24P	388514	0.1429	0.0844688	-0.758514	0.000519117	0.00263613
ADAMTS9-AS1	101929335	0.218218	0.14294	-0.610358	0.00425649	0.0138642
LINC00891	441501	0.094549	0.0555624	-0.766952	2.11847e-05	0.000210652
CAV3	859	0.095995	0.0413036	-1.21669	6.75589e-09	3.27074e-07
CSP2	649024	0.0957481	0.0612065	-0.645559	6.56007e-06	8.34293e-05
CNR2	1269	0.315499	0.219918	-0.520667	0.000729835	0.00346396
PRSS54	221191	0.0208465	0.0122021	-0.772674	0.000678285	0.00326988
OR5BK1P	401718	0.157842	0.105498	-0.581265	0.00632835	0.018888
LINC02391	101930023	0.283057	0.19726	-0.520995	5.67754e-06	7.41748e-05
PPIAP84	111082984	0.157534	0.102747	-0.616558	0.0165859	0.0401559
ANKUB1	389161	0.19906	0.136533	-0.543955	0.01771	0.0422961
CASQ1	844	0.247429	0.168148	-0.557284	1.09379e-08	4.98596e-07
NCAPGP2	100421148	0.110673	0.0601578	-0.879481	0.00175882	0.00690108
CYP4Z2P	163720	0.561793	0.341239	-0.719255	6.81321e-09	3.29265e-07
ADGRF5-AS1	101926962	0.171869	0.0940322	-0.870082	8.91888e-05	0.000656061
HTR4	3360	0.0477932	0.0316752	-0.59345	0.00017164	0.00109783
INMT-MINDY4	100526825	0.0442861	0.0248843	-0.831616	0.000148782	0.000976794
FLJ46284	441369	0.179042	0.125235	-0.515657	3.0168e-06	4.52354e-05
PTHLH	5744	0.887899	1.3397	0.593443	2.53825e-06	3.93342e-05
CLUL1	27098	0.759836	0.42821	-0.827368	2.67704e-13	1.32903e-10
GUSBP4	375513	0.520902	0.358487	-0.539093	3.03729e-10	3.08325e-08
THBS4	7060	1.43847	1.01299	-0.505907	8.38503e-07	1.6169e-05
CFAP100	348807	0.559432	0.287614	-0.959829	1.46837e-07	4.11219e-06
DPRXP2	503643	0.126654	0.0864356	-0.551198	0.000517753	0.00263312
SCN1A-AS1	101929680	0.129757	0.079636	-0.704323	0.000350901	0.00193017
OR5K2	402135	0.0752873	0.0531743	-0.501678	0.000530846	0.00268421
ERICH3	127254	0.523642	0.315844	-0.72937	0.00191716	0.00737922
LINC01645	102724661	0.234327	0.151572	-0.628522	0.000837778	0.00385045
RNU2-5P	26852	0.322821	0.219234	-0.558263	0.0189627	0.0446358
RPS3AP27	100271255	0.185544	0.106677	-0.798516	0.00577572	0.0175639
AMY2B	280	1.05611	0.688951	-0.616287	2.49837e-14	2.43635e-11
ERVFRD-1	405754	0.176051	0.103569	-0.7654	1.35603e-07	3.86496e-06
ANKFN1	162282	0.490379	0.308788	-0.66728	6.31176e-06	8.10347e-05
NUP210L	91181	0.513695	0.343246	-0.581672	1.12063e-05	0.000127602
CCDC170	80129	1.25823	0.881888	-0.51273	1.43053e-06	2.48793e-05
CNTN2	6900	0.0555304	0.0296324	-0.906104	2.54542e-08	9.7591e-07
MS4A2	2206	1.09792	0.723477	-0.601754	1.24142e-09	8.55986e-08
DNAI2	64446	0.622219	0.402799	-0.627365	0.000332808	0.00185153
MTAPP1	100874257	0.0891077	0.053337	-0.740414	0.00137331	0.0056652
OR7E94P	79273	0.0621931	0.0374758	-0.730794	7.61651e-05	0.000575135
BSNDP2	100422517	0.151572	0.0971213	-0.642143	0.000206	0.00126442
C8orf34	116328	0.446532	0.297248	-0.587095	3.23366e-09	1.81668e-07
GIP	2695	0.106238	0.210483	0.986411	0.0015806	0.00632665
HMGA1P3	144712	0.318769	0.469	0.557075	1.49886e-09	9.93356e-08
KRT2	3849	0.0303337	0.018754	-0.693726	0.00274216	0.00982179
RANBP3L	202151	0.421879	0.286552	-0.558035	7.36975e-07	1.46031e-05
LACTB2-AS1	286190	0.266021	0.184639	-0.526838	6.41361e-07	1.30983e-05
GFY	100507003	0.157662	0.225773	0.518044	0.00034343	0.0018981
CPNE6	9362	0.0417599	0.0238561	-0.807759	0.00494916	0.0155867
FAM153B	202134	0.12208	0.0678333	-0.847757	0.000762707	0.00357462
LINC01778	105378622	0.206446	0.119785	-0.785321	5.53428e-06	7.26508e-05
STRIP2	57464	0.956466	1.59906	0.741436	3.75339e-13	1.73706e-10
SLC10A1	6554	0.130361	0.0884381	-0.559771	0.00822818	0.0231715
STXBP5L	9515	0.0481056	0.110144	1.19511	0.0018383	0.0071482
PARP11-AS1	105369609	0.153585	0.105936	-0.535839	0.00551898	0.016934
TPRG1LP1	100130490	0.291795	0.200339	-0.54251	0.00050068	0.00256637
CHRNA9	55584	0.381951	0.686557	0.845992	0.00071306	0.00340149
ESPL1	9700	1.06008	1.53435	0.533455	4.1011e-13	1.85207e-10
PACRG	135138	0.570148	0.386769	-0.559866	0.000277038	0.001606
RNASE10	338879	0.0901825	0.165698	0.877636	0.00859511	0.0239797
ZNF33BP1	100419868	0.154892	0.0919718	-0.752004	0.0011835	0.00503042
FCGBP	8857	2.56967	1.77953	-0.530088	3.16371e-09	1.79595e-07
TMLHE-AS1	100507404	0.0745262	0.0503588	-0.565503	0.00133715	0.00554455
TM4SF19	116211	0.511043	0.724255	0.503053	0.00281954	0.0100323
PCSK1	5122	0.501719	1.12483	1.16475	0.000384608	0.0020812
ADGRF5P2	441416	0.198064	0.135367	-0.549089	2.20566e-07	5.61282e-06
CYMP	643160	0.134144	0.0560066	-1.26012	0.00259026	0.00937604
LINC01644	101927722	0.91939	0.618074	-0.572898	1.04677e-05	0.000121264
MAB21L1	4081	0.0821396	0.0355664	-1.20756	0.00410157	0.0134753
IL17C	27189	0.282372	0.546189	0.951801	5.78299e-05	0.000464152
GHRL	51738	0.614187	0.416917	-0.558917	3.58824e-12	9.24311e-10
MTND6P21	100873332	0.112388	0.0786045	-0.515806	0.0139594	0.0351107
SAXO2	283726	0.851681	0.56573	-0.590201	2.78794e-06	4.23385e-05
LNCAROD	101928687	0.110945	0.28037	1.33748	0.00283032	0.0100625
LMO7DN	729420	0.224505	0.156562	-0.520015	1.11621e-05	0.000127205
AMY1B	277	0.0616316	0.0292968	-1.07293	0.000271413	0.00158218
GPR179	440435	0.103993	0.0732771	-0.505046	1.38241e-05	0.00015027
RNA5SP490	100873732	0.475745	0.277867	-0.775796	5.10886e-05	0.000421061
FOXI1	2299	0.128605	0.0784398	-0.713287	0.00126477	0.00530404
RGS22	26166	0.427632	0.274932	-0.637296	2.61552e-05	0.000250585
CASR	846	0.282659	0.134957	-1.06656	3.86041e-06	5.44465e-05
CTNNA3	29119	0.0327101	0.0224423	-0.543517	0.00232985	0.0086283
KCNA10	3744	0.038778	0.0244982	-0.662565	9.04767e-05	0.000662857
ATP6V0E1P2	100874503	0.157929	0.11113	-0.507026	0.0180405	0.0429277
CNMD	11061	0.673916	0.471377	-0.515689	0.00134744	0.00557704
DNAI1	27019	0.698464	0.429111	-0.702837	2.65666e-05	0.000253814
RPL17P25	442232	0.116559	0.0670039	-0.798743	0.00300857	0.0105753
PPP2R2C	5522	0.573652	0.975751	0.766337	0.00120676	0.00511102
RN7SL477P	106479397	0.237665	0.167223	-0.507156	0.000149769	0.000981388
CDH20	28316	0.239076	0.121037	-0.982016	8.09176e-11	1.11028e-08
EPPIN	57119	0.0719383	0.0463642	-0.633751	0.00458503	0.0146873
RPSAP41	100270918	0.0896856	0.0573393	-0.645353	0.0127668	0.0326525
NPFFR1	64106	0.347477	0.234171	-0.569358	1.05604e-05	0.000121925
SCARNA5	677775	0.8619	0.539022	-0.677178	0.000926214	0.00416027
ADGRB3	577	0.260906	0.163251	-0.676434	3.7227e-07	8.48509e-06
UNC13A	23025	0.194615	0.340445	0.806797	0.0192178	0.0451235
LBP	3929	0.44996	0.64005	0.508388	0.0059518	0.0179991
ZMAT4	79698	0.142238	0.39812	1.4849	0.0165429	0.0400801
KRT18P38	441133	0.0639997	0.0942463	0.558371	0.000410646	0.0021977
DIRAS3	9077	1.31809	0.884479	-0.575553	2.597e-09	1.54828e-07
KIF6	221458	0.252528	0.168405	-0.584512	2.85395e-06	4.32448e-05
CYP4F25P	100288827	0.11817	0.0720239	-0.714309	5.19708e-05	0.000427043
LINC02774	339529	0.0454159	0.0301222	-0.592372	0.000818227	0.00377776
CYP1B1-AS1	285154	0.31094	0.210212	-0.564788	3.43468e-13	1.64533e-10
ANGPTL7	10218	0.188821	0.106715	-0.82326	0.000420455	0.00223487
CATSPERD	257062	0.283518	0.149869	-0.919741	6.86284e-05	0.000529949
CCNP	79935	0.995918	1.44264	0.534611	4.23402e-06	5.87692e-05
LINC01122	400955	0.0461131	0.0325138	-0.504124	0.0135623	0.0343078
VN1R80P	100312825	0.171888	0.118248	-0.53965	0.0159055	0.0388635
MAGEA6	4105	0.680265	1.09557	0.687519	0.00798284	0.022644
MYH16	84176	0.139682	0.230915	0.725217	0.000437167	0.00230444
AGBL2	79841	0.596859	0.418321	-0.512779	6.8228e-07	1.37185e-05
CLEC9A	283420	0.281175	0.185356	-0.601167	2.32361e-06	3.66976e-05
FXYD1	5348	0.491544	0.321003	-0.614732	5.62375e-09	2.80727e-07
SNORA63C	109616970	0.521355	0.304776	-0.774517	0.000284936	0.0016407
STMND1	401236	0.69092	0.447858	-0.625479	0.000690719	0.00331365
NECAB2	54550	0.234928	0.409536	0.801769	0.000107947	0.000760743
TRIM40	135644	0.053155	0.0885361	0.736061	0.00943773	0.0257973
CSAG1	158511	0.632578	0.938128	0.568543	0.013409	0.0339988
RPS3AP12	100270905	0.149015	0.0967302	-0.623421	0.00601993	0.0181569
BEST3	144453	0.023351	0.045143	0.951014	0.000513216	0.00261688
GPR33	2856	0.0738063	0.0404517	-0.867543	0.00734839	0.021252
CHRM1	1128	0.130788	0.0657978	-0.991119	2.60401e-06	4.00804e-05
GATA5	140628	0.48442	0.342011	-0.502214	2.67847e-05	0.000255719
CABCOCO1	219621	1.14713	0.729821	-0.652416	9.2759e-07	1.74554e-05
SYNPR	132204	0.0590694	0.0372624	-0.664691	0.00105582	0.00460308
ANGPTL5	253935	0.12986	0.0707011	-0.877157	1.52815e-06	2.61616e-05
RNVU1-21	106480190	0.434373	0.279202	-0.637624	1.33354e-05	0.00014642
DSCAM-AS1	100506492	0.693653	1.18397	0.771343	0.00341394	0.0116986
LINC01266	101927215	0.136272	0.0884385	-0.623743	0.000351993	0.00193539
ANKRD24	170961	0.678781	0.447483	-0.601115	1.24918e-06	2.22933e-05
DNAH12	201625	0.370742	0.221593	-0.742502	7.1166e-05	0.000545686
DRP2	1821	0.121348	0.247636	1.02908	3.02041e-07	7.28555e-06
DLK1	8788	0.411815	0.240608	-0.77531	0.0203947	0.0472451
RNU6-759P	106479902	0.368399	0.249133	-0.564357	0.0107231	0.028543
RPL6P7	100270848	0.237854	0.131332	-0.856853	0.00227944	0.00848767
CCR6	1235	0.15512	0.0982617	-0.658688	3.20291e-06	4.72988e-05
PI16	221476	0.5165	0.353282	-0.54795	5.78075e-06	7.52097e-05
GRIA1	2890	0.317159	0.195329	-0.699296	5.77996e-05	0.000464045
ENO4	387712	0.256233	0.172568	-0.570294	5.25522e-05	0.000430272
ABCC6P2	730013	1.09035	0.768131	-0.505364	1.62627e-11	3.0837e-09
NR0B1	190	0.406863	0.800313	0.976021	4.01128e-05	0.00034804
ATP13A4	84239	2.71803	1.83317	-0.568223	2.23586e-10	2.47167e-08
MAS1L	116511	0.0694074	0.035859	-0.952756	1.81468e-05	0.000186629
DLEC1	9940	0.742219	0.504126	-0.558061	3.02561e-06	4.53178e-05
ANOS2P	3734	0.117419	0.201336	0.777941	0.00548342	0.0168533
TPSP2	650474	0.314781	0.560893	0.833378	0.00206953	0.00784622
NDUFAF4P3	100422532	0.356991	0.227445	-0.650373	1.03317e-07	3.12489e-06
CA1	759	0.144133	0.0877436	-0.716032	0.000573866	0.00285365
LINC01340	102546227	0.0717893	0.0419881	-0.773786	0.00129766	0.00541285
KRT78	196374	0.134238	0.206277	0.619789	0.0117948	0.0307461
MSX2P1	55545	0.103492	0.0720492	-0.522471	0.000955937	0.00426673
CD1E	913	1.4787	0.910673	-0.699325	6.23124e-11	9.14752e-09
SPIN4-AS1	100874033	0.147811	0.0858776	-0.7834	0.000372732	0.00202805
TFF1	7031	1.80091	2.65968	0.562523	0.000805985	0.00373197
LRRC37A5P	652972	0.211601	0.147331	-0.522282	1.34268e-06	2.3592e-05
CALML3-AS1	100132159	0.142033	0.248113	0.804767	0.000872592	0.00397632
HMGB3P10	100129320	0.13258	0.0854109	-0.634369	5.3284e-06	7.05244e-05
SHISA6	388336	0.154383	0.104963	-0.556631	0.00831099	0.0233556
KRT6A	3853	1.48674	2.41259	0.698433	0.0002298	0.00138029
ENPP6	133121	0.144804	0.0895027	-0.694096	0.00130943	0.00545534
DRD5	1816	0.125409	0.0842384	-0.574089	0.00079468	0.00369152
TTC23L	153657	0.29232	0.187217	-0.642833	6.65882e-10	5.3522e-08
PITX2	5308	0.610853	0.981663	0.684404	2.75564e-05	0.000261532
ACOXL	55289	0.955249	0.666434	-0.519416	1.85546e-07	4.91877e-06
OR14L1P	127617	0.0467824	0.0250709	-0.899951	4.87506e-05	0.000406702
NKAIN1	79570	0.221712	0.374172	0.755016	0.00135911	0.0056142
IHO1	339834	0.187073	0.131354	-0.510133	0.000627427	0.00306639
FADS6	283985	0.391147	0.26419	-0.566136	0.000166145	0.00106793
RASGRF1	5923	1.27008	0.86767	-0.549705	3.33275e-07	7.83813e-06
CLEC19A	728276	0.171665	0.115458	-0.572231	0.00431866	0.0140232
SCGB2A1	4246	1.79576	1.08644	-0.724983	1.38018e-07	3.92288e-06
SLC6A13	6540	0.117735	0.0753302	-0.644244	0.00393561	0.0130653
LINC01845	285627	0.0402944	0.0278919	-0.530733	1.707e-05	0.000177618
NUFIP1P1	89761	0.0234236	0.0344477	0.556444	0.00617089	0.0185222
SCARNA7	677767	0.816018	0.550569	-0.567677	0.00262435	0.00948106
KCNMB4	27345	1.40576	1.99057	0.501828	2.5405e-09	1.52124e-07
FAM81B	153643	1.25811	0.815863	-0.624864	2.1648e-06	3.47706e-05
PGM5P3-AS1	101929127	0.107176	0.0636992	-0.750629	5.77765e-06	7.52097e-05
HCRTR1	3061	0.0824601	0.055902	-0.560796	8.2146e-05	0.000613008
LHFPL3-AS1	645591	0.0809038	0.0467327	-0.791776	4.05673e-05	0.000350424
BTBD9-AS1	101929425	0.281837	0.151994	-0.890846	0.00161964	0.0064495
SLC2A3P2	391045	0.130933	0.0737165	-0.828765	1.90813e-05	0.000193669
LINC02577	111216280	0.489112	0.847506	0.79306	3.4167e-07	7.97742e-06
FABP2	2169	0.0315267	0.0202162	-0.641059	0.000556219	0.00278466
GRIK4	2900	0.16251	0.112091	-0.535857	8.34979e-06	0.000101194
ANKRD44-IT1	101927547	0.265903	0.150033	-0.825622	1.4087e-07	3.97773e-06
C21orf62	56245	0.0930776	0.0451185	-1.04472	4.49039e-10	4.03921e-08
MROH9	80133	0.199583	0.109917	-0.860577	0.000252292	0.00149174
C1orf141	400757	0.1244	0.0583913	-1.09116	0.000970261	0.00431207
OR5BT1P	282790	0.0594591	0.033408	-0.831703	0.00512396	0.016019
LINC01359	101927084	0.210158	0.12869	-0.707574	1.78442e-08	7.40482e-07
CCL16	6360	0.0977113	0.0651965	-0.583732	0.00295262	0.0104068
LCN1	3933	0.0745256	0.160422	1.10607	0.00183419	0.00713426
GGTLC2	91227	0.290482	0.173611	-0.742588	2.07256e-08	8.35616e-07
CFAP58	159686	0.41489	0.288078	-0.526269	0.00505259	0.0158394
KIAA2012-AS1	729224	0.0222118	0.014864	-0.579503	0.00592565	0.0179286
KLK6	5653	0.73455	1.20772	0.717348	0.00632292	0.0188748
RN7SL8P	6034	0.824231	0.582196	-0.501545	8.27845e-05	0.000617098
CASC8	727677	0.3156	0.450781	0.514327	0.0122751	0.0317008
NUTM2HP	729023	0.0617586	0.0430282	-0.521358	2.90782e-05	0.000271725
RBMS3-AS3	100873979	0.550159	0.378627	-0.539071	2.33202e-06	3.68068e-05
RPL17P15	100128117	0.158887	0.0995382	-0.67468	0.00124507	0.00523749
LINC02594	105371786	0.210344	0.143688	-0.549815	0.00327548	0.0113204
REN	5972	0.553611	0.37522	-0.561135	0.000995283	0.00439312
RNY4P19	100169834	0.62994	0.919803	0.54611	0.000103493	0.000735439
AOX2P	344454	0.0156309	0.02714	0.796022	0.00433485	0.0140691
MEF2C-AS1	101929423	0.192355	0.109866	-0.808029	1.10275e-12	3.81146e-10
RNU4-8P	6070	0.335356	0.229972	-0.544236	0.000259171	0.00152547
ABRA	137735	0.057455	0.0389514	-0.560757	6.91042e-06	8.71141e-05
MAP3K19	80122	0.426853	0.236764	-0.85029	4.96723e-05	0.000412375
MLXP1	646696	0.178392	0.428674	1.26483	0.00263736	0.00951673
RN7SKP137	106479156	0.278348	0.172071	-0.693881	1.69081e-05	0.000176212
AADACL2-AS1	101928142	0.212638	0.14635	-0.538974	0.00122992	0.00518656
RNF14P4	100419645	0.0729724	0.0410004	-0.831713	0.0033233	0.011452
HHATL-AS1	100874044	0.12478	0.0752673	-0.729294	0.00192966	0.00741269
ZBTB46-AS1	101928604	0.186761	0.121433	-0.621035	0.00710717	0.0207021
CACNB4	785	0.361798	0.241864	-0.580986	0.000416897	0.00222115
CFAP70	118491	0.774089	0.503883	-0.61941	5.037e-08	1.74981e-06
CFAP206	154313	0.127437	0.0796375	-0.678267	2.47037e-05	0.000239451
RGS6	9628	0.204533	0.116494	-0.812078	1.52264e-06	2.61154e-05
C8orf74	203076	0.041416	0.0749146	0.85506	0.0003315	0.00184463
LINC01482	101928104	0.193015	0.136078	-0.504278	0.0047596	0.0151399
LYPLAL1-DT	643723	0.249125	0.163822	-0.60474	5.80698e-08	1.9648e-06
THEMIS3P	100420484	0.0535371	0.03286	-0.704207	0.00105136	0.00458872
BMPR1B-DT	100507012	0.293898	0.191136	-0.620718	0.00296982	0.0104634
ARMC3	219681	0.785861	0.53956	-0.542492	0.00264242	0.00953003
CNR1	1268	0.933993	0.652177	-0.518148	1.97286e-07	5.14507e-06
LRRC36	55282	0.833953	0.574628	-0.537339	8.91705e-08	2.77945e-06
KCNB1	3745	0.147985	0.0944853	-0.64729	0.00273767	0.00980997
TNNI3K	51086	0.0479386	0.0310906	-0.624708	1.6742e-06	2.81665e-05
PDZRN4	29951	0.186669	0.111729	-0.740479	9.05041e-06	0.000107913
CYCSP6	360159	0.386283	0.770731	0.996568	4.09767e-05	0.000353513
KRT6C	286887	0.118649	0.247214	1.05906	0.00460015	0.0147253
CPS1	1373	0.950029	2.14141	1.17252	6.31229e-05	0.000497136
DCT	1638	0.0603015	0.0373061	-0.692785	5.59055e-06	7.32837e-05
CFAP46	54777	0.319688	0.193982	-0.720743	0.000411266	0.00219967
ALB	213	0.615904	0.434999	-0.501692	1.96085e-05	0.000197205
LIX1-AS1	101926893	0.0911165	0.057705	-0.659015	3.66385e-05	0.000323758
SNORA74B	677841	0.561334	0.382834	-0.552139	0.00517943	0.0161431
RNA5SP323	100873589	0.173153	0.284862	0.718218	0.0010693	0.00464479
CREG2	200407	0.175694	0.292328	0.734522	3.26355e-05	0.000296104
RPS26P41	100271567	0.318642	0.218509	-0.544241	0.00521719	0.0162324
ZNF84-DT	101928597	0.0427435	0.0298653	-0.517234	0.00642693	0.0191142
RNU6-315P	106479707	0.375633	0.261283	-0.523711	0.00857027	0.0239177
HAND2-AS1	79804	0.0134808	0.00755782	-0.834859	0.000886758	0.00401823
ANKRD44-AS1	101927596	1.29591	0.765081	-0.760287	5.49817e-08	1.88602e-06
TUSC8	400128	0.206839	0.479004	1.21153	0.00665494	0.0196404
ABCA8	10351	0.908705	0.558707	-0.70172	4.1403e-08	1.47394e-06
DLX3	1747	1.27707	0.902965	-0.500099	2.14877e-06	3.46148e-05
TMPRSS11CP	100381178	0.262949	0.176903	-0.571827	6.37744e-06	8.17924e-05
ZNF444P1	100419866	0.222275	0.345253	0.635309	0.00159803	0.00638299
SH2D5	400745	0.106468	0.184114	0.79018	0.00922493	0.0253662
CRHBP	1393	0.151336	0.106243	-0.510387	2.65373e-09	1.57239e-07
LINC02313	105370439	0.28732	0.512289	0.834298	9.93461e-05	0.000712167
RPS3AP16	727951	0.0727121	0.0481037	-0.596047	0.0185365	0.0438709
TSIX	9383	0.0150966	0.00661932	-1.18947	0.000331379	0.00184433
MAGEC2	51438	0.387566	0.573089	0.564317	0.00301883	0.010603
PPIAP90	111082985	0.222131	0.156403	-0.50614	0.000624112	0.00305565
NGF-AS1	112840934	0.0232757	0.0100372	-1.21347	0.000660958	0.00319877
RD3	343035	0.040531	0.0275841	-0.555188	0.00149402	0.00605076
CC2D2B	387707	0.120692	0.0788522	-0.614107	0.000119516	0.000824789
BARX1	56033	1.18166	1.97266	0.739329	0.000122376	0.000839987
LINC02418	100190940	0.20729	0.488746	1.23744	0.00994246	0.0269244
RNU6-549P	106479810	0.395846	0.273285	-0.534532	0.00468196	0.0149417
E2F7	144455	0.569389	0.815289	0.517898	1.97286e-07	5.14507e-06
LINC00609	101101773	0.180358	0.0971322	-0.892841	0.000302745	0.00171677
MIR1972-1	100302243	0.439808	0.291984	-0.590985	0.00809718	0.0228875
LINC02809	100506571	0.0927307	0.0529409	-0.808664	1.96222e-05	0.00019727
CMA1	1215	0.319827	0.225766	-0.502461	3.59706e-05	0.000319511
C7orf57	136288	1.11683	0.742755	-0.588452	9.90883e-06	0.000115822
RPL5P8	100130523	0.100614	0.060359	-0.737193	0.000732072	0.00347035
RETNLB	84666	0.0847441	0.145696	0.781778	0.00351921	0.0119607
CERS3-AS1	102723320	0.100467	0.0674511	-0.574805	9.09385e-05	0.000665347
RPL18P10	100271286	0.274454	0.179395	-0.61343	0.00161813	0.00644443
SKINT1L	391037	0.113573	0.061998	-0.873332	3.97379e-07	8.9599e-06
LDLRAD4-AS1	100288122	0.108052	0.0505376	-1.0963	2.45915e-06	3.8326e-05
FCER1A	2205	2.34395	1.47778	-0.66551	2.51862e-12	7.39474e-10
LINC01117	102724224	0.22895	0.341683	0.577626	0.0218478	0.0499626
PGM5P4-AS1	103344932	0.113356	0.0690968	-0.714175	1.05696e-06	1.94215e-05
CASQ2	845	0.483987	0.294221	-0.71807	4.90807e-07	1.05857e-05
CFAP221	200373	1.51538	0.953552	-0.668299	6.09936e-13	2.37919e-10
MTND4LP13	107075100	0.177356	0.120336	-0.559576	0.0107315	0.0285597
GLDC	2731	0.620749	0.943674	0.60428	2.86231e-06	4.33474e-05
UBE2SP2	440406	0.161556	0.230049	0.509907	4.41114e-07	9.73973e-06
FAM222A-AS1	84983	0.283381	0.413798	0.546181	0.00119484	0.00506915
ANGPT4	51378	0.144229	0.0946868	-0.607129	0.0025014	0.00911283
STARD13-AS	100874241	0.152194	0.0907237	-0.746363	0.0045496	0.0146012
APOBEC4	403314	0.436288	0.256472	-0.766479	0.000303789	0.00171988
PAEP	5047	1.87326	3.25496	0.797085	3.55367e-06	5.13946e-05
HOXB-AS4	100874351	0.200231	0.314233	0.650169	0.00413799	0.0135558
HHLA2	11148	1.87627	1.25293	-0.582559	0.00016398	0.00105626
TRPV6	55503	0.221879	0.102469	-1.11459	1.77925e-05	0.000183676
NMRK2	27231	0.094387	0.0666413	-0.502172	0.0152734	0.0376166
WARS1P1	341112	0.276328	0.141502	-0.965563	0.00228486	0.00850321
STAC2	342667	0.428502	0.280467	-0.611472	7.89535e-06	9.69346e-05
SRL	6345	0.215493	0.136326	-0.660578	9.53122e-06	0.000112565
LINC01894	105372030	0.151968	0.0901599	-0.75321	1.9162e-05	0.000194216
SLC17A1	6568	0.0698162	0.0444377	-0.651777	0.00112565	0.00483007
OR1F12	442179	0.0613912	0.0386227	-0.668583	0.0106159	0.0283211
MIR553	693138	0.610737	0.405466	-0.590969	8.04301e-05	0.000602178
HOXD1	3231	1.46942	0.932402	-0.656226	1.45697e-07	4.09287e-06
OVCH2	341277	0.211218	0.125227	-0.754185	0.000285544	0.00164351
FGA	2243	2.13842	3.41936	0.677181	0.000137494	0.000919718
TTN	7273	0.220631	0.15104	-0.546708	0.00621462	0.0186166
ADRA1A	148	0.100184	0.0418964	-1.25775	3.29852e-06	4.83706e-05
OPRK1	4986	0.285968	0.18187	-0.652942	5.73965e-05	0.000461352
MTCO1P31	107075171	0.123482	0.0793724	-0.637588	0.0170544	0.0410318
CMTM5	116173	0.0453451	0.0286135	-0.66425	0.00083618	0.0038457
LTC4S	4056	0.0530799	0.0350405	-0.599143	5.33973e-06	7.0606e-05
PTGFR	5737	0.694906	0.434175	-0.678541	1.02155e-05	0.000118696
MC5R	4161	0.116413	0.0565915	-1.0406	0.000222971	0.00134576
HPR	3250	0.250321	0.153616	-0.704453	0.00358805	0.0121427
PPIAP67	111082981	0.141744	0.0913591	-0.63367	2.01431e-06	3.29939e-05
LINC02147	102467224	0.0730634	0.0413179	-0.822381	0.000334054	0.00185771
HBG2	3048	0.0649701	0.0421647	-0.623739	1.18592e-05	0.000133423
C5orf66-AS1	101927953	0.0942288	0.158537	0.750577	0.0197078	0.0460129
RNU6-833P	106481444	0.815689	0.51491	-0.663698	1.99851e-08	8.15683e-07
SLC6A17	388662	0.146898	0.238845	0.701263	0.00478189	0.0151945
RNY1	6084	0.748701	0.424403	-0.818957	0.00784999	0.0223828
RNU4ATAC	100151683	0.804702	0.50424	-0.674343	0.000703526	0.00336247
ERBB4	2066	0.39581	0.24786	-0.675285	1.40904e-05	0.000152619
USP6	9098	0.127346	0.0831765	-0.61451	2.38621e-06	3.74671e-05
IL2	3558	0.12482	0.0785463	-0.668235	0.000369486	0.00201454
LINC00940	100271702	0.130258	0.0848495	-0.618389	7.48005e-07	1.47761e-05
FAM3D-AS1	105377108	0.0529678	0.033579	-0.657559	0.00116744	0.00497302
MKRN7P	7686	0.0929027	0.0591746	-0.650742	9.50589e-05	0.000688301
MIR663AHG	284801	0.637008	0.420929	-0.597737	2.38675e-08	9.35012e-07
HHIP-AS1	646576	1.58996	0.961369	-0.725831	6.37495e-12	1.48776e-09
RNU6ATAC39P	106481172	0.449	0.290831	-0.626535	0.004708	0.015009
FAM182A	284800	0.057642	0.0406606	-0.503487	4.61424e-05	0.000389104
MYMK	389827	0.0909881	0.0446261	-1.02779	0.00238092	0.0087734
PTPRQ	374462	0.0825628	0.0481687	-0.777395	0.00291798	0.0103086
CACNA1G	8913	0.20122	0.135344	-0.572146	3.0522e-06	4.56159e-05
TCEAL2	140597	0.63629	0.402641	-0.660191	3.78297e-06	5.36592e-05
LINC01354	100506795	0.145555	0.0949074	-0.616969	2.29041e-09	1.40855e-07
C16orf96	342346	0.157348	0.0977727	-0.686456	1.98018e-06	3.25029e-05
FAM221B	392307	0.20051	0.134988	-0.570845	4.80147e-06	6.5095e-05
SYNE1-AS1	100505475	0.120054	0.0733153	-0.711502	0.00120924	0.00511779
RNU6-553P	106480589	0.328544	0.204488	-0.684072	0.000672139	0.00324712
HLX-AS1	100873924	0.136438	0.0909902	-0.584464	0.000156696	0.00101798
PDE10A	10846	0.490373	0.69591	0.505022	0.0196225	0.0458374
FBN3	84467	0.487901	0.320337	-0.606999	0.000544533	0.00273922
C8orf34-AS1	286189	1.95722	1.35204	-0.533671	1.45537e-08	6.33794e-07
RXRG	6258	0.579672	0.307518	-0.914568	1.62879e-07	4.45511e-06
VRTN	55237	0.0205317	0.00793971	-1.37069	0.00841309	0.0235803
LINC00402	100507612	0.151086	0.0985803	-0.615996	0.0178412	0.042563
HHIP	64399	1.08773	0.614996	-0.822674	3.06883e-07	7.36332e-06
CPO	130749	0.181756	0.118316	-0.619364	1.54503e-05	0.000164664
C20orf85	128602	2.1648	1.51607	-0.513902	0.000896843	0.00404995
WDR11-AS1	283089	0.0965059	0.0559435	-0.786647	2.70912e-09	1.59424e-07
LINC02723	107984366	0.136583	0.0792757	-0.784827	1.64707e-07	4.49282e-06
MYOCD	93649	0.360795	0.226254	-0.673234	0.000124747	0.000852831
LINC02145	401172	0.183228	0.0917747	-0.997471	5.44821e-10	4.73662e-08
LHFPL4	375323	0.452481	0.313921	-0.527456	3.6572e-05	0.000323381
SNORA70B	100124537	0.291142	0.193571	-0.588864	0.00477096	0.015169
C2orf92	728537	0.720771	0.500621	-0.525822	6.95614e-11	9.89257e-09
DNAH7	56171	0.316177	0.19534	-0.694741	0.000142584	0.000946573
GAPDHP64	391069	0.0329181	0.0513726	0.642121	0.00107229	0.00465409
GLP1R	2740	0.226842	0.125525	-0.853709	0.000723164	0.00344067
CFAP77	389799	0.638515	0.390656	-0.708821	0.000485057	0.00249708
F11	2160	0.494055	0.235008	-1.07197	6.40415e-06	8.19809e-05
AARD	441376	0.773616	0.521052	-0.570192	2.38618e-06	3.74671e-05
NKX1-2	390010	0.34821	0.532303	0.61229	0.0026358	0.00951489
LINC01792	100507140	0.0399982	0.0620305	0.633042	5.37085e-05	0.000437503
GGTLC1	92086	3.04136	2.02809	-0.584592	1.11626e-10	1.43096e-08
PZP	5858	0.385792	0.266529	-0.533534	0.00705396	0.0205911
SBK2	646643	0.0577413	0.106828	0.887611	0.00627278	0.0187558
LINC01797	101927577	0.0649499	0.0382054	-0.76555	0.00095601	0.00426673
XIRP1	165904	0.189498	0.323844	0.773117	0.000327294	0.00182384
CARMN	728264	0.240685	0.160789	-0.581976	0.000886792	0.00401823
RGS13	6003	0.355643	0.194711	-0.869094	1.63574e-10	1.95039e-08
TEX26	122046	0.281155	0.172268	-0.70671	0.00637645	0.0189971
LINC00844	100507008	0.102524	0.0560212	-0.87192	0.000344597	0.00190277
MAPRE3-AS1	100129724	0.079592	0.0485137	-0.714232	0.000748449	0.0035296
SERPINB10	5273	0.0528922	0.0358007	-0.563067	0.000322974	0.00180602
MAB21L2	10586	0.100503	0.058871	-0.771607	0.0023272	0.00862083
LINC02880	285759	0.0661242	0.0439332	-0.589867	0.00380771	0.0127242
CD207	50489	2.2785	1.40027	-0.702376	1.20261e-09	8.35559e-08
FAM222A	84915	0.734607	1.07221	0.545544	2.51271e-09	1.51456e-07
RNA5SP155	100873421	0.144201	0.208183	0.529773	0.00024367	0.00145144
LRRC52-AS1	400794	0.29942	0.166745	-0.844523	2.98628e-07	7.22236e-06
BRINP1	1620	1.03968	0.717262	-0.535567	0.00815063	0.0229981
KCNF1	3754	0.319492	0.581542	0.864105	0.00282494	0.0100477
ATP2B3	492	0.0254043	0.0145005	-0.808971	0.00666692	0.0196673
ALKAL2	285016	0.480508	0.338977	-0.503374	8.09776e-05	0.000605448
SLC30A2	7780	0.336461	0.206401	-0.704986	0.000967098	0.00430426
MEIKIN	728637	0.0392701	0.0210896	-0.896901	0.00015296	0.000998703
LINC01936	285043	1.01836	0.714657	-0.510919	1.65391e-08	6.96915e-07
SYNDIG1L	646658	0.415842	0.288095	-0.52949	4.16932e-07	9.31737e-06
SERPINA3	12	0.237093	0.345948	0.545103	0.00746665	0.0215196
LINC00113	54088	0.137434	0.0826462	-0.733717	0.00248146	0.00905711
LINC02265	101060498	0.261586	0.177589	-0.558745	0.00266627	0.00960201
PGM5-AS1	572558	0.176496	0.123393	-0.516379	0.000501612	0.0025697
PKP1	5317	1.26237	1.88118	0.575505	0.00018089	0.00114334
RNU11	26824	0.362934	0.206751	-0.811816	0.00132818	0.00551407
TEX19	400629	0.102163	0.219117	1.10083	0.000345826	0.00190734
C6orf118	168090	0.588885	0.330262	-0.834374	0.000115251	0.000801152
GRM3	2913	0.056009	0.0335435	-0.739627	0.000191833	0.00119863
VN1R84P	100312829	0.432434	0.279216	-0.6311	0.0102043	0.0274998
USP44	84101	1.16263	0.792227	-0.553408	4.39489e-10	3.98679e-08
LINC02555	101930164	0.693205	0.450723	-0.62104	0.000568383	0.00283206
FSD2	123722	0.0487143	0.034409	-0.501561	0.00170943	0.00673631
RPL36P16	651600	0.106899	0.0745398	-0.520159	0.0116721	0.0304787
GAPDHP42	100240707	0.145893	0.0915096	-0.672914	0.0130078	0.0331415
TEPP	374739	0.675093	0.428988	-0.654149	1.55834e-05	0.000165889
IFNL3P1	100421129	0.345233	0.233518	-0.564035	0.00128229	0.00535892
VN1R20P	100312775	0.0767363	0.05297	-0.534734	4.13908e-05	0.000356297
PLPPR5	163404	0.0330114	0.0197332	-0.742344	0.00126457	0.00530403
DCDC2B	149069	0.59564	0.363593	-0.712114	2.85655e-07	6.97034e-06
GAL	51083	0.599547	1.09802	0.87296	3.27091e-06	4.80498e-05
LINC01088	100505875	0.366899	0.234578	-0.645318	1.05413e-06	1.93826e-05
LINC01446	401337	0.141274	0.221099	0.64619	0.00394696	0.0130918
SCN1A	6323	0.484413	0.272194	-0.8316	7.4612e-08	2.43112e-06
LIMD1-AS1	644714	0.123905	0.0784184	-0.65997	1.49276e-09	9.93356e-08
C9orf24	84688	1.40837	0.905826	-0.636716	3.39428e-05	0.000305173
MIRLET7A1HG	112903833	0.373765	0.255629	-0.548079	4.26217e-05	0.000364366
FAM153A	285596	0.168362	0.102788	-0.711889	0.00240096	0.00882701
SERTM1	400120	0.208191	0.120674	-0.786796	0.0155277	0.038122
FAM90A25P	389633	0.0672124	0.0452146	-0.57194	0.00385934	0.0128668
PCDHB1	29930	0.0545735	0.0334083	-0.707992	8.73624e-05	0.000644189
ADGB	79747	0.178192	0.0961848	-0.889551	5.34105e-05	0.000435466
FAM41C	284593	0.241897	0.164778	-0.553868	0.0042257	0.0137853
LINC00659	100652730	0.173011	0.272322	0.654451	0.0167845	0.0405325
HTR3C	170572	0.116743	0.0422643	-1.46583	0.00515125	0.0160774
MYCBPAP	84073	0.4576	0.31905	-0.520305	1.07074e-05	0.000123257
PGM5P4	729468	0.515266	0.272923	-0.916821	1.21825e-09	8.42132e-08
FAM83F	113828	0.430446	0.679469	0.658576	0.0154783	0.0380307
IMPG1	3617	0.280686	0.197045	-0.51043	0.000129075	0.000876068
NPY6R	4888	0.0967163	0.0624145	-0.631878	1.93338e-05	0.000195305
GGT2	728441	0.467061	0.307755	-0.601828	3.22365e-07	7.63415e-06
RN7SL559P	106481849	0.234799	0.150676	-0.639975	0.00332119	0.0114487
IL5RA	3568	0.42746	0.27082	-0.658458	0.00027484	0.00159705
PFN1P2	767846	0.332805	0.233516	-0.511154	1.99844e-07	5.19691e-06
PDE6B-AS1	101928521	0.0968656	0.0577718	-0.745618	0.000130864	0.000885123
ANKS1B	56899	0.177222	0.113018	-0.649004	1.65873e-05	0.000173531
GADL1	339896	0.0652674	0.0347368	-0.909898	0.000288363	0.00165659
DNAH6	1768	0.435086	0.254014	-0.776391	1.16841e-07	3.44531e-06
FOXO6-AS1	101929901	0.648739	0.43339	-0.581972	3.14769e-06	4.66929e-05
RBX1P2	100500934	0.59795	0.405851	-0.559075	3.25211e-08	1.19998e-06
ARHGAP29-AS1	107985092	0.08384	0.143541	0.775754	0.00993071	0.0269006
IQUB	154865	0.293468	0.192755	-0.606433	0.00108371	0.00469203
KHDC1L	100129128	0.183656	0.375214	1.03071	0.00133857	0.00554875
SNRPCP1	100288596	0.187205	0.364741	0.962249	0.00374723	0.0125713
PCDH20	64881	0.15605	0.0960018	-0.700878	3.061e-06	4.56741e-05
IFITM5	387733	0.355185	0.205313	-0.790745	0.00261903	0.00946561
RPL10P2	442171	0.12823	0.0899125	-0.512141	0.00412573	0.0135303
LINC02323	105370681	0.323921	0.497296	0.618465	0.000892393	0.00403744
NEXMIF	340533	0.334452	0.222366	-0.588862	2.96006e-06	4.46297e-05
MESP2	145873	0.809226	0.517966	-0.643684	1.22933e-07	3.59387e-06
INSL4	3641	0.33316	0.798766	1.26156	2.15314e-05	0.000213632
MIR99AHG	388815	0.471409	0.290398	-0.698948	7.73139e-12	1.73037e-09
EPB42	2038	0.0785775	0.0535692	-0.552712	0.000438633	0.00231048
PPP1R42	286187	0.260748	0.152759	-0.771399	0.000591279	0.0029248
LINC01863	107986480	0.304953	0.190283	-0.680442	3.10984e-05	0.000286099
EFCAB6	64800	0.459416	0.30681	-0.582457	2.53121e-09	1.52124e-07
MRPL15P1	359736	0.107001	0.0417718	-1.35702	8.57064e-08	2.69299e-06
LINC02873	283171	0.0189404	0.0291266	0.620874	0.000507079	0.00259236
OR13J1	392309	0.0513353	0.035892	-0.516288	0.00012698	0.000864423
TMEM252	169693	0.20343	0.134295	-0.599132	0.00146047	0.00594574
SLC22A10	387775	0.0360448	0.0190577	-0.919414	0.000913178	0.00411458
NTRK2	4915	0.374374	0.256404	-0.546061	9.08102e-05	0.000664586
DTHD1	401124	0.560542	0.378739	-0.565617	0.00699081	0.0204461
LINC02881	100130539	0.116859	0.0565379	-1.04747	4.65981e-09	2.44685e-07
DIO3OS	64150	0.490283	0.330574	-0.568642	7.18673e-06	9.00592e-05
GLDCP1	2732	0.0187961	0.0349265	0.893891	4.58531e-06	6.28024e-05
GJA9	81025	0.0495002	0.0326478	-0.600448	0.000189482	0.0011872
RABGAP1L-AS1	101928696	0.178475	0.095432	-0.903174	7.75149e-05	0.000583391
KIAA0408	9729	0.0973363	0.0485625	-1.00314	6.76616e-08	2.24757e-06
SULT1C2P1	151234	0.203277	0.1201	-0.75921	2.56397e-06	3.96427e-05
PCDHA6	56142	0.138909	0.222301	0.678371	0.0115899	0.0303009
PTCHD1	139411	0.173266	0.10564	-0.713825	6.59291e-06	8.3691e-05
ETNPPL	64850	0.224767	0.417211	0.892349	0.000676411	0.00326257
CELF6	60677	0.0200464	0.0118876	-0.753879	3.61025e-05	0.000320162
RN7SL494P	106481057	0.18617	0.116818	-0.672361	0.00335811	0.0115395
RNF7P1	100506872	0.165186	0.102743	-0.685049	0.0127221	0.0325655
LINC02732	105369486	0.120097	0.222992	0.892795	0.0199969	0.0465094
TCF7L1-IT1	100874334	0.179161	0.0997618	-0.844701	0.00246333	0.00900781
PTPN5	84867	0.0723196	0.0492639	-0.553856	0.0117111	0.0305679
AQP10	89872	0.0791748	0.0470069	-0.75217	0.000106604	0.000753512
APOC4-APOC2	100533990	0.174732	0.119898	-0.543329	0.00750088	0.0216091
LINC02664	101929352	0.0652773	0.0357175	-0.869948	6.52612e-10	5.29385e-08
GDF5	8200	0.58888	0.392932	-0.583693	2.47599e-09	1.49573e-07
FOXI2	399823	0.110843	0.0424376	-1.3851	4.90891e-05	0.000408804
RPS3AP15	652670	0.0503976	0.0268277	-0.909632	0.00245696	0.00899174
VEGFD	2277	1.47003	0.996486	-0.560924	4.06623e-07	9.15322e-06
RN7SKP51	106479117	0.944343	0.602999	-0.647155	9.20915e-08	2.85421e-06
GALNT4	8693	0.264884	0.398884	0.590606	9.34703e-07	1.75409e-05
LINC02397	100507616	0.0892145	0.0539399	-0.725927	0.00205931	0.0078129
A2MP1	3	0.112392	0.0764648	-0.555667	7.03775e-08	2.31804e-06
IGFBP1	3484	0.324651	0.543346	0.742981	5.60449e-05	0.000452218
SELENOOLP	105376462	0.30151	0.518185	0.781262	0.00522977	0.0162585
ZBTB20-AS4	100874131	0.199989	0.121404	-0.72011	0.000159314	0.00103257
HASPIN	83903	0.784061	1.11154	0.503517	2.32181e-12	6.89099e-10
TCTEX1D4	343521	0.679302	0.473798	-0.519779	3.59125e-06	5.17246e-05
TNFSF11	8600	0.553335	0.840609	0.603282	0.00550672	0.016904
SNX18P7	100418980	0.175229	0.325445	0.893173	5.62409e-07	1.17136e-05
GOLGA8N	643699	0.266098	0.180896	-0.556793	6.14855e-10	5.07209e-08
GFI1B	8328	0.109161	0.0519586	-1.07103	6.69239e-11	9.61768e-09
GGTLC4P	729838	0.480026	0.325347	-0.561135	1.54343e-06	2.63561e-05
CACNA1G-AS1	253962	0.115208	0.0809916	-0.508396	0.000579236	0.00287616
KRT8P30	391485	0.103475	0.147385	0.510298	0.00435529	0.014117
MCM10	55388	1.04474	1.52893	0.549381	2.9116e-14	2.65004e-11
ZRANB2-AS1	100132618	0.193479	0.126751	-0.61018	6.59976e-05	0.000514875
CD300LG	146894	0.216353	0.0922376	-1.22996	1.60435e-06	2.71754e-05
EPHA5	2044	0.0525023	0.0351802	-0.577619	0.0167804	0.0405297
FAM182B	728882	0.320109	0.22151	-0.531192	4.47157e-06	6.14475e-05
MIR34C	407042	0.643577	0.330735	-0.960438	4.82729e-05	0.000403333
CA7	766	0.116011	0.0714459	-0.699338	0.000729983	0.00346406
GDF7	151449	0.302183	0.187947	-0.685097	1.32326e-07	3.79136e-06
LINC01412	101928455	0.165606	0.0942933	-0.812532	8.50757e-07	1.63476e-05
GSTT2	2953	0.181806	0.108302	-0.747344	0.000701653	0.00335559
ANK3-DT	105378320	0.5312	0.364781	-0.542226	4.14738e-05	0.000356563
SEPTIN14P12	106480343	0.097463	0.16411	0.751736	8.00294e-06	9.80351e-05
PNMA8C	110806277	0.123289	0.0701758	-0.812995	1.24132e-05	0.000138344
TMEM212	389177	0.337273	0.188768	-0.837305	7.71786e-06	9.53444e-05
LRIG2-DT	100996251	0.175827	0.114537	-0.618343	2.3465e-08	9.22131e-07
WDR38	401551	1.16784	0.801204	-0.543602	0.00333236	0.0114697
COL11A2	1302	0.46996	0.329451	-0.512473	3.85684e-05	0.000337103
OR4C6	219432	0.0565937	0.137337	1.279	0.0122412	0.0316462
ABCC12	94160	0.0490785	0.0345368	-0.506959	7.42817e-06	9.25302e-05
EGOT	100126791	0.574546	0.384204	-0.580551	0.000221177	0.0013376
ANKRD36C	400986	0.806313	0.540122	-0.578054	1.59358e-06	2.70097e-05
KRT32	3882	0.164354	0.112009	-0.553188	1.5822e-06	2.68835e-05
KIR2DL1	3802	0.0759552	0.186035	1.29235	0.00158778	0.00634672
PACRG-AS1	285796	0.030683	0.0193299	-0.666606	0.00583651	0.0177192
GNG4	2786	0.652066	1.16427	0.836333	6.26634e-07	1.28649e-05
CST5	1473	0.64367	0.382556	-0.750652	1.81802e-09	1.15984e-07
LINC01750	643355	0.115989	0.0761345	-0.607361	1.95915e-08	8.00816e-07
LINC01775	101928602	0.168097	0.249642	0.570566	8.95257e-05	0.000657654
ZNF488	118738	0.180087	0.296201	0.717882	0.000811838	0.00375398
OMG	4974	0.921368	0.605336	-0.606042	6.54866e-06	8.3323e-05
MYOZ1	58529	1.18286	0.802787	-0.559191	2.04502e-09	1.28366e-07
OR52B3P	387747	0.0570685	0.0383725	-0.572621	5.98228e-06	7.73785e-05
SCTR	6344	2.55233	1.66648	-0.615014	9.99264e-11	1.29312e-08
LRRC71	149499	0.498146	0.313263	-0.669193	0.000915177	0.00412154
CEP57L1P1	221017	0.020214	0.0294713	0.543957	0.00613671	0.0184419
NEK5	341676	0.555664	0.382451	-0.538937	0.000194289	0.0012112
LHCGR	3973	0.123724	0.0795293	-0.637569	1.48506e-05	0.000159456
ROBO2	6092	0.622414	0.386038	-0.689129	8.38503e-07	1.6169e-05
ZNF559-ZNF177	100529215	0.186754	0.123537	-0.596194	6.76059e-10	5.3976e-08
NBPF17P	401967	0.0210021	0.0134511	-0.64281	0.0036833	0.0124024
LSP1P2	100873967	0.348199	0.24102	-0.530762	0.000452638	0.00236496
ACTL8	81569	0.13925	0.237018	0.767325	0.000482171	0.0024855
TMEFF2	23671	0.0567108	0.0384762	-0.559659	3.77338e-06	5.35511e-05
KIF14	9928	0.934875	1.36423	0.54524	1.28211e-13	7.99239e-11
HFM1	164045	0.161621	0.111383	-0.537084	1.41092e-05	0.000152756
FAM91A3P	729182	0.0271007	0.0394618	0.542124	0.000146931	0.000968136
MAPK10	5602	0.824417	0.56713	-0.539696	6.67689e-08	2.22332e-06
NKX2-3	159296	0.111248	0.200651	0.850903	0.0040714	0.0134085
CCDC194	110806280	0.337357	0.210057	-0.683491	3.61792e-05	0.000320634
CFAP65	255101	0.404574	0.263533	-0.61842	0.00227023	0.00845686
OR2AE1	81392	0.0395651	0.0227728	-0.796918	0.00238506	0.00878274
TRIM63	84676	0.188673	0.0847521	-1.15457	6.65265e-05	0.000518262
SLC15A2	6565	2.48852	1.75733	-0.501905	1.90728e-14	2.08313e-11
SLC27A6	28965	0.146939	0.103195	-0.509852	0.000264103	0.00154883
TCTEX1D1	200132	0.547363	0.383022	-0.515071	6.77534e-05	0.000524824
CLDN16	10686	0.441631	0.273919	-0.68909	4.07823e-06	5.69922e-05
CCDC42	146849	0.092237	0.0592673	-0.63811	0.00517792	0.0161417
PWAR1	145624	0.0706151	0.0439706	-0.683439	0.011734	0.0306161
SCN7A	6332	1.63335	1.11655	-0.548783	3.07273e-09	1.76262e-07
LINC00989	100506035	0.0464706	0.0315032	-0.560819	0.0109627	0.0290419
CCDC114	93233	1.12439	0.792372	-0.504891	4.03085e-05	0.000349293
SHH	6469	1.26744	0.893745	-0.503981	4.37105e-07	9.69549e-06
CHST9	83539	0.533128	0.303541	-0.81259	8.15956e-05	0.0006094
RUNDC3A	10900	0.30612	0.537714	0.812742	0.0105023	0.0280868
ENPP7P4	100421816	0.229439	0.141863	-0.693607	2.83487e-05	0.000266765
BCRP3	644165	0.671825	0.470323	-0.514433	2.72344e-07	6.68135e-06
CECR3	27442	0.0450581	0.0268276	-0.748065	0.000396858	0.00213732
ECT2L	345930	0.494498	0.308983	-0.678437	0.00015404	0.00100455
LRRC77P	646168	0.0462392	0.0289108	-0.677509	0.000101102	0.000722479
HMGCLL1	54511	0.391197	0.216296	-0.85489	5.63675e-11	8.45668e-09
KIZ-AS1	101929591	0.0913036	0.0576507	-0.663332	3.60064e-05	0.000319621
CDH22	64405	0.0660038	0.0383599	-0.782948	0.00148305	0.00601781
C5orf67	101928448	0.0881757	0.057659	-0.612834	0.000741452	0.0035069
HOXB9	3219	0.791785	1.2892	0.703295	0.000475073	0.00245533
MAMDC2-AS1	100507244	0.206456	0.130582	-0.660882	2.65472e-09	1.57239e-07
GLB1L3	112937	1.43629	0.748757	-0.939774	2.39176e-08	9.35631e-07
RXFP2	122042	0.0561904	0.0331185	-0.762687	0.0010616	0.00462238
RPL13AP17	399670	0.522502	0.33284	-0.650608	1.33377e-06	2.34655e-05
LINC02785	107985124	0.330943	0.233828	-0.501138	0.000535044	0.00270144
DRC1	92749	0.909173	0.633928	-0.520237	0.0033752	0.0115866
POM121L9P	29774	0.364517	0.255195	-0.514387	5.84385e-07	1.21251e-05
ATP5F1AP2	504	0.0539475	0.0892722	0.726655	0.00537696	0.0166177
PDLIM1P4	100419185	0.42492	0.284897	-0.576751	5.20776e-07	1.10582e-05
CCDC173	129881	0.722456	0.472847	-0.611535	1.70186e-06	2.85439e-05
HLF	3131	1.96648	1.34122	-0.552068	2.31555e-10	2.51897e-08
C1orf158	93190	0.313348	0.155602	-1.0099	1.56935e-05	0.000166412
CCDC175	729665	0.0298512	0.0154358	-0.951513	0.00301489	0.0105934
RNU6-1079P	106480040	0.354163	0.226648	-0.643965	0.000490814	0.00252196
H1-7	341567	0.0799317	0.0462578	-0.789072	3.63583e-08	1.32016e-06
CFAP47	286464	0.214478	0.125057	-0.778242	0.0070724	0.0206338
C22orf15	150248	0.492005	0.335899	-0.550645	0.000239724	0.00143137
CRYBA2	1412	0.0984157	0.239476	1.28292	0.00161446	0.0064345
CADM3-AS1	100131825	0.173156	0.10786	-0.682903	1.71278e-05	0.000177896
RNASE13	440163	0.0325008	0.0168243	-0.949922	0.000109804	0.000771139
GLIPR1L2	144321	0.298141	0.197091	-0.597137	2.21338e-08	8.7716e-07
RNU1-36P	106481783	0.632925	0.357111	-0.825661	1.02511e-07	3.11353e-06
JAKMIP2-AS1	153469	0.0634007	0.037052	-0.774947	0.00179147	0.006996
TREML3P	340206	0.454435	0.65875	0.535659	0.00023852	0.00142543
DBIL5P2	100169989	0.0726366	0.0473173	-0.618327	0.00334921	0.0115144
GUCY2EP	390226	0.209986	0.301128	0.520085	0.0187748	0.0442776
LINC01635	101928043	0.226222	0.157619	-0.521298	6.04629e-05	0.000480064
LINC01091	285419	0.322415	0.20752	-0.63567	5.24071e-07	1.11187e-05
ANTXRL	195977	0.0626545	0.0419513	-0.578701	0.000147758	0.000972275
TSPYL6	388951	0.0632421	0.0412501	-0.616487	0.0132154	0.0335764
CFAP52	146845	0.746779	0.501974	-0.57307	0.00191165	0.0073611
WDR49	151790	0.571907	0.357902	-0.676218	1.52898e-05	0.000163465
RN7SL767P	106481131	0.422796	0.284876	-0.569628	0.000244938	0.00145772
SPDYE4	388333	0.0422317	0.0257644	-0.712944	3.76311e-05	0.000330285
POLRMTP1	284167	0.410911	0.629827	0.61613	0.000107429	0.000758183
MEGF11	84465	0.441894	0.23791	-0.893285	5.52575e-07	1.15441e-05
LRRC7	57554	0.111379	0.0777209	-0.51911	0.0183115	0.0434325
NECAB1	64168	0.593601	0.386179	-0.620225	8.06302e-06	9.86384e-05
C5orf49	134121	1.54148	1.05097	-0.552597	3.88332e-06	5.46568e-05
KIF4B	285643	0.0128072	0.020048	0.646508	6.71401e-05	0.000522148
BCAN	63827	0.33781	0.490207	0.537178	0.0204871	0.0474228
LINC02571	105375015	0.254863	0.158844	-0.682114	2.9978e-05	0.000278134
HSPA8P4	100420028	0.168937	0.106206	-0.669621	1.23679e-06	2.21883e-05
LINC00968	100507632	0.377868	0.237017	-0.672892	1.16074e-07	3.42639e-06
RGMA	56963	0.869129	0.598226	-0.538878	4.39857e-07	9.72494e-06
MYL3	4634	0.430645	0.303056	-0.506911	8.99093e-08	2.79928e-06
HSPA8P18	402125	0.0285607	0.0181408	-0.654791	0.0211516	0.0486723
NLGN4Y	22829	0.221326	0.37406	0.757097	0.000998762	0.00440284
PTCSC3	100886964	1.63385	1.08952	-0.584573	4.78159e-09	2.48215e-07
FAM90A20P	728430	0.0464939	0.0285977	-0.701142	0.000495816	0.0025434
LINC01374	105378425	0.224985	0.145635	-0.62747	0.000428621	0.00226856
CHRNB3	1142	0.026245	0.0160773	-0.707016	0.0186262	0.0440259
AKAP14	158798	0.582492	0.36991	-0.655064	0.00494053	0.0155703
H2BP2	338391	0.0598867	0.041104	-0.542958	1.14135e-05	0.000129583
LRRC52	440699	0.343325	0.194117	-0.822649	5.39592e-07	1.13949e-05
MACORIS	101929951	0.574499	0.394385	-0.542698	8.90266e-06	0.000106664
SPINK2	6691	1.13216	0.791007	-0.517316	1.32275e-06	2.33189e-05
HS3ST4	9951	0.0423601	0.0262265	-0.69168	0.00635473	0.0189469
GRIN2A	2903	0.203312	0.114695	-0.825895	0.000336481	0.00186702
SPATA4	132851	0.237592	0.1496	-0.667373	0.00100168	0.0044113
NTRK3	4916	0.116386	0.073449	-0.664109	6.49341e-06	8.28516e-05
PENK	5179	0.625372	0.36866	-0.762426	1.19136e-07	3.5054e-06
LINC02156	111082992	0.291907	0.192021	-0.604241	0.00147002	0.00597663
CX3CR1	1524	1.31823	0.821076	-0.683012	1.07495e-11	2.22359e-09
ITGB1-DT	101929475	0.280762	0.528841	0.913485	8.31152e-05	0.000619225
HOXB8	3218	0.575719	0.837133	0.540091	0.00239493	0.00880721
MTHFD2P7	442098	0.0219583	0.0446246	1.02307	2.01144e-05	0.00020155
HCG21	102723346	0.19808	0.136706	-0.535003	1.59491e-05	0.000168468
LRRN3	54674	0.67127	0.466098	-0.52626	1.40919e-06	2.45865e-05
CDH2	1000	0.70489	1.04683	0.570554	0.0131263	0.0333874
ANKRD66	100287718	0.360818	0.199618	-0.854032	2.16696e-05	0.000214769
CCDC30	728621	0.489346	0.338982	-0.529648	5.12878e-11	7.86748e-09
UROC1	131669	0.0861127	0.0515536	-0.740153	9.38552e-09	4.35096e-07
ADGRA1	84435	0.0562725	0.0357938	-0.652723	0.00039779	0.00214149
TEDDM1	127670	0.0504765	0.0328269	-0.620736	0.0065399	0.0193868
BARX1-DT	101928040	0.223464	0.374717	0.745756	0.00144265	0.00589078
C21orf62-AS1	54067	0.381259	0.262521	-0.538334	2.95279e-13	1.43975e-10
FAM216B	144809	1.13697	0.710014	-0.679279	0.000275752	0.00160058
PRSS57	400668	0.132664	0.0852845	-0.637418	0.000967034	0.00430426
HAND1	9421	0.196345	0.0967372	-1.02125	0.0170081	0.0409492
LINC00384	102157400	0.00914151	0.00637821	-0.519282	0.00850971	0.0237925
EDN3	1908	0.113822	0.0708213	-0.684521	0.000301881	0.00171386
SLC25A21	89874	0.318417	0.487316	0.613941	3.16245e-05	0.000289476
GASK1A	729085	0.64021	0.449141	-0.511378	3.28521e-08	1.21056e-06
FAM170A	340069	0.0268127	0.018025	-0.572921	0.00500939	0.0157345
ADGRG3	222487	0.497606	0.746698	0.585521	3.2465e-05	0.000294896
CNGA1	1259	0.646684	0.446657	-0.533891	0.000146428	0.000965989
ANKRD20A4P	728747	0.0338395	0.0187308	-0.853301	0.00522345	0.0162463
MC2R	4158	0.0350474	0.0162945	-1.10492	0.00472166	0.0150385
LHFPL1	340596	0.189565	0.11937	-0.667253	0.000311843	0.00175782
FLACC1	130540	0.408627	0.28127	-0.538825	0.000197546	0.00122535
CRAT37	101926928	0.0621464	0.0405359	-0.61647	2.79688e-05	0.000264435
CFAP57	149465	0.884357	0.530826	-0.73639	2.17721e-09	1.35111e-07
ASH1L-IT1	106478976	0.205786	0.129531	-0.667846	0.0112838	0.0296927
RFPL2	10739	0.0883669	0.0606294	-0.54349	1.14867e-05	0.000130035
LINC00887	100131551	0.097884	0.218288	1.15709	2.20474e-06	3.52875e-05
MROH7	374977	0.12658	0.0847691	-0.578438	4.72723e-07	1.03014e-05
CPNE9	151835	0.177636	0.123378	-0.525847	5.99714e-06	7.7534e-05
SPEF2	79925	0.737855	0.495548	-0.574313	1.29205e-10	1.61093e-08
EFHB	151651	0.550426	0.347917	-0.661806	8.04603e-08	2.56356e-06
CPAMD8	27151	1.96991	1.26551	-0.638412	6.4013e-13	2.4618e-10
RPL3L	6123	0.112753	0.16059	0.510222	0.00603581	0.0181889
MIA	8190	0.465971	0.28894	-0.689472	0.000790642	0.00367714
RN7SL277P	106479323	0.209034	0.133107	-0.651151	0.00615847	0.018493
C1orf146	388649	0.0855759	0.0592055	-0.531473	0.000765187	0.00358458
RNU1-61P	106481980	0.39832	0.263253	-0.597479	0.00128156	0.00535797
CFAP91	89876	0.745943	0.488809	-0.609795	4.88691e-06	6.58299e-05
TRIM51BP	399937	0.258075	0.144381	-0.837909	9.47559e-08	2.91036e-06
ALG1L11P	106480789	0.0767651	0.0486239	-0.658783	0.00145156	0.00591832
ZFY	7544	0.617739	0.891299	0.528913	0.00298131	0.0104971
OSTN	344901	0.0386703	0.0247383	-0.644479	0.000137686	0.00092077
RERG-IT1	100874290	0.27336	0.189708	-0.527018	0.0209244	0.0482836
RNU6-418P	106481310	1.83922	1.28168	-0.52106	4.19507e-08	1.48955e-06
ZBTB20-AS5	101929754	0.136631	0.0698602	-0.967747	0.00030492	0.00172485
GSG1L	146395	0.0334533	0.0147703	-1.17945	1.03312e-05	0.000119886
LINC01352	101929730	0.295891	0.195499	-0.597905	2.43126e-06	3.80651e-05
CDC42-IT1	100874292	0.28007	0.169138	-0.727587	0.00524829	0.0162962
SLC6A4	6532	0.394962	0.233838	-0.756204	0.00185437	0.00719534
LINC01394	106144586	0.238152	0.16719	-0.510398	8.0409e-05	0.000602178
MTCO1P30	107075170	0.0982112	0.0616436	-0.671937	0.00541048	0.0166949
LINC00601	101101772	0.0505244	0.109805	1.1199	4.47077e-05	0.000379113
LINC00466	199899	0.0608983	0.0385569	-0.659415	0.000576216	0.00286221
LINC01913	388942	0.107464	0.189262	0.81653	0.0063153	0.0188602
EFHC2	80258	1.19899	0.774481	-0.630512	3.68607e-09	2.017e-07
GPR12	2835	0.112034	0.0772399	-0.536517	0.00284673	0.0101086
CCL14	6358	0.537916	0.373533	-0.526144	2.34557e-05	0.000229226
PRKY	5616	0.454812	0.691193	0.603818	0.00670519	0.0197609
MOB4P1	100421925	0.0773609	0.0409096	-0.919168	0.000861224	0.00393437
KRT6B	3854	0.457019	0.822462	0.847693	0.00205525	0.00780073
MIR30C2	407032	0.515827	0.343273	-0.587533	0.00153984	0.0061977
B4GALNT2	124872	0.346902	0.663701	0.936004	0.0174893	0.0418935
PRR20G	100419008	0.122355	0.252422	1.04477	0.00220917	0.00827112
H1-9P	373861	0.0784424	0.0479891	-0.708928	0.00353202	0.0119953
LRRC74B	400891	0.201426	0.0982854	-1.0352	0.000283138	0.00163379
ALMS1P1	200420	0.166448	0.114689	-0.537339	0.000288082	0.00165532
TTC16	158248	0.313236	0.210515	-0.573329	1.74817e-06	2.92129e-05
MAGEA8-AS1	101410537	0.103084	0.068877	-0.581727	0.00248593	0.00906858
PRKCA-AS1	101928001	0.115155	0.0799382	-0.52662	0.00667365	0.0196807
STRA6LP	112272565	0.063316	0.0427142	-0.567854	1.06863e-07	3.20821e-06
RBP2	5948	0.535794	0.292329	-0.874086	0.001495	0.00605247
SORCS1	114815	0.0698617	0.0477875	-0.547867	0.00047325	0.00244969
CFL1P6	390996	0.189444	0.129545	-0.548314	2.56934e-06	3.97034e-05
NXF5	55998	0.0198125	0.00987722	-1.00424	5.63095e-08	1.91712e-06
RPL21P32	100271161	0.127282	0.0843668	-0.59328	0.00947845	0.0258756
TTC34	100287898	0.280993	0.171141	-0.715346	2.64758e-08	1.00685e-06
WASF5P	387122	0.0950876	0.0598962	-0.666793	0.000161261	0.00104194
RPS3AP51	100271600	0.0687184	0.0453978	-0.598074	0.0186483	0.0440706
TEKT4	150483	0.318065	0.212445	-0.582237	0.00103779	0.00454335
SCTR-AS1	107105282	0.83691	0.474536	-0.818554	4.19809e-10	3.8726e-08
ECRG4	84417	1.05552	0.62092	-0.765468	2.11668e-07	5.44219e-06
SRMP2	326269	0.12636	0.0730614	-0.790359	0.00434791	0.0141031
CFAP61	26074	0.277339	0.186169	-0.575038	0.000106379	0.000752118
TMEM132C	92293	0.182436	0.0752322	-1.27797	5.08025e-06	6.80983e-05
ITGB5-AS1	100873992	0.168853	0.103235	-0.70983	0.00257297	0.0093263
RAB44	401258	0.20748	0.140408	-0.563345	4.07894e-07	9.16698e-06
SRGAP3-AS4	101927440	0.15246	0.0686565	-1.15096	1.8847e-08	7.73861e-07
EFCAB12	90288	0.404534	0.262464	-0.624144	1.11293e-05	0.000126937
ZNF536	9745	0.0393927	0.0201536	-0.966892	3.37296e-06	4.91193e-05
LINC02234	109729164	0.142681	0.0876642	-0.702732	0.000519034	0.00263613
RNU6-584P	106479825	0.495406	0.335475	-0.562406	8.62062e-05	0.000637385
ANKRD34B	340120	0.623093	0.400703	-0.636913	0.0139398	0.0350708
FAM214BP1	645180	0.0422847	0.0275617	-0.617475	0.00871616	0.0242486
DSG4	147409	0.0192569	0.0504767	1.39025	0.0211135	0.0486089
SCN11A	11280	0.0691792	0.0459842	-0.589199	8.3444e-07	1.61248e-05
ASNSP3	100423061	0.089538	0.0516135	-0.794751	0.000429481	0.00227091
HHIPL2	79802	0.919571	1.38558	0.591456	0.00019062	0.00119246
SLC25A47P1	105369316	0.344253	0.18092	-0.928115	0.00770553	0.022066
LINC01214	101928022	0.400009	0.649111	0.698435	0.000104913	0.000743291
ASCL4	121549	0.0244345	0.0115459	-1.08154	2.88891e-07	7.03672e-06
SPINK7	84651	0.0875023	0.0572202	-0.612796	2.04075e-05	0.000204087
MYBPHL	343263	1.40462	0.948758	-0.566072	2.1324e-06	3.44834e-05
SERPINI2	5276	0.306354	0.155122	-0.981802	6.21736e-07	1.27739e-05
APOB	338	0.147542	0.0638234	-1.20897	0.00205239	0.00779205
RPS3AP34	100271260	0.337154	0.217133	-0.634832	8.731e-07	1.6683e-05
P2RX3	5024	0.10264	0.0615277	-0.738289	1.92407e-06	3.1725e-05
VWA5B1	127731	0.075075	0.0329503	-1.18804	0.00140074	0.00574974
ARHGAP15-AS1	105373654	0.142005	0.0777551	-0.868931	0.000178226	0.00112917
UGT2B15	7366	0.639238	0.374574	-0.771103	0.00780044	0.0222794
ADAMTS8	11095	1.06721	0.672317	-0.666634	6.12924e-09	2.9939e-07
RPS2P45	80052	0.0958696	0.0582926	-0.717759	0.000103199	0.000734198
PGAM1P5	100132594	0.191071	0.128782	-0.569173	0.00285424	0.010128
LINC02588	102725045	0.355932	0.528617	0.570623	0.00178768	0.00699138
HAO2	51179	0.0312162	0.0197865	-0.65778	0.0169922	0.0409217
BNIP3P15	106481692	0.363765	0.226019	-0.686563	0.00338402	0.011611
CHRNA2	1135	0.0342084	0.0171895	-0.992825	0.00205856	0.00781115
MS4A15	219995	2.18032	1.37504	-0.66506	1.23112e-07	3.59527e-06
OR7E11P	10822	0.0689923	0.036553	-0.916445	4.78775e-06	6.49427e-05
CYP4A11	1579	0.0868328	0.0536681	-0.694176	0.000276316	0.00160289
CYP4F26P	106478958	0.200059	0.332659	0.73362	4.74557e-05	0.000398211
LINC00892	100128420	0.465324	0.295949	-0.652888	3.37795e-09	1.87478e-07
FGF13-AS1	100129662	0.132267	0.0831124	-0.670314	2.57704e-06	3.97772e-05
H2AC9P	387323	0.464391	0.661976	0.51144	0.00151261	0.00611066
FAM66A	100133172	0.130212	0.0895504	-0.540096	0.000994695	0.00439129
SLC14A2-AS1	101927980	0.0970404	0.0392141	-1.30721	1.83589e-07	4.88078e-06
BNIP3P40	100421702	0.367052	0.252129	-0.541824	0.000734737	0.00348057
LRRC18	474354	0.438222	0.296533	-0.563467	0.0162022	0.0394331
RNU6-944P	106479983	0.425587	0.290959	-0.548635	0.000448872	0.00235144
LRIT3	345193	0.137902	0.0950342	-0.537121	7.3773e-08	2.41821e-06
LINC02587	101927524	0.211293	0.147256	-0.520914	3.69231e-06	5.2757e-05
SPAG8	26206	0.811705	0.55468	-0.549301	1.22418e-08	5.47076e-07
ZSCAN4	201516	0.278172	0.164604	-0.756981	3.10522e-06	4.6168e-05
OTOGL	283310	0.0772941	0.13704	0.826167	0.000459875	0.00239498
C14orf180	400258	0.0509671	0.0331811	-0.619203	1.18792e-06	2.14524e-05
LINC00670	284034	0.0264436	0.0153197	-0.787526	0.000776953	0.00362583
MIR23B	407011	0.556085	0.383821	-0.534874	0.00490403	0.0154731
KRTAP29-1	100533177	0.0536839	0.0157453	-1.76956	5.28701e-06	7.01467e-05
TPPP2	122664	0.0201196	0.0104538	-0.944572	8.80723e-05	0.000648897
LINC02696	101928812	0.186968	0.130975	-0.513507	5.49103e-06	7.21809e-05
DPP6	1804	0.0662643	0.0404282	-0.712867	2.80131e-05	0.000264619
CHAD	1101	1.40776	0.967926	-0.540434	3.49483e-07	8.08699e-06
LINC01423	102724678	0.209224	0.12912	-0.696334	0.0080133	0.0227116
SERPIND1	3053	1.84432	1.15173	-0.67929	7.81343e-07	1.53156e-05
LASTR	105376382	0.538251	0.762842	0.503106	0.00067956	0.00327198
COL6A5	256076	0.6503	0.451923	-0.525029	3.21261e-05	0.000293184
TRBV6-4	28603	0.15523	0.103347	-0.586911	0.000124199	0.000849935
MFFP2	644762	0.101003	0.152385	0.593314	0.0175657	0.0420323
POU3F2	5454	0.511288	0.286431	-0.835947	0.00295455	0.0104122
EFCAB1	79645	0.688695	0.411242	-0.743879	6.217e-05	0.000491332
STK19B	373159	0.65007	0.411973	-0.658047	2.85612e-05	0.000267935
RPL31P40	100271196	0.141374	0.0868703	-0.702577	5.92833e-05	0.000473175
SNORD3A	780851	0.0704976	0.0387601	-0.863002	0.00567139	0.017318
HMGA1P1	203477	0.0769597	0.143703	0.900914	1.40744e-12	4.74446e-10
GSTA5	221357	0.0968325	0.0666211	-0.539512	4.33195e-05	0.000369637
RPS27AP7	728971	0.201378	0.116823	-0.785578	0.0151277	0.037371
ATP5MC2P3	100507097	0.189469	0.123219	-0.620734	0.00244529	0.00895861
OTC	5009	0.0974175	0.043763	-1.15447	9.75082e-07	1.81862e-05
SLC5A9	200010	0.569413	0.387793	-0.554188	1.38893e-08	6.12678e-07
OGN	4969	1.38566	0.887312	-0.643063	7.25767e-08	2.38472e-06
PPIAL4H	105371242	0.0534351	0.0363386	-0.556287	0.00742972	0.0214361
CYP4F29P	54055	0.601325	0.396286	-0.601603	0.000133453	0.000898183
TAF1L	138474	0.027867	0.0537076	0.946568	0.00400102	0.0132197
TMEM130	222865	1.92745	1.31282	-0.554022	5.82977e-10	4.91658e-08
CYP2F1	1572	0.392083	0.253341	-0.630078	0.000247489	0.00146874
RS1	6247	0.159012	0.106175	-0.582686	0.00165836	0.00657111
HMGN1P7	100129555	0.440844	0.295092	-0.579106	1.92232e-05	0.000194547
RAD17P1	9207	0.373321	0.185949	-1.00551	1.59157e-05	0.000168352
EDDM3A	10876	0.108213	0.0638522	-0.761071	0.0021314	0.00803898
LINC01422	101929539	0.156797	0.0918908	-0.770906	1.07623e-07	3.22573e-06
TEKT3	64518	0.311329	0.217229	-0.519225	7.19748e-05	0.000550805
FRMPD4	9758	0.0260603	0.0137166	-0.925928	0.000645308	0.00313685
METTL21EP	121952	0.0847943	0.0551076	-0.621718	1.20617e-06	2.17159e-05
LINC02572	105373615	0.118179	0.0744129	-0.667345	0.00826844	0.0232632
ZNF658B	401509	0.202883	0.136956	-0.566937	2.26291e-09	1.39478e-07
BNIP3P18	106481693	0.137375	0.0958377	-0.51946	0.00104311	0.00456011
NIPAL4	348938	0.211028	0.317268	0.588265	0.0104391	0.0279506
MRAP	56246	0.0908081	0.059946	-0.599159	0.0157414	0.0385453
SULT1E1	6783	0.38705	0.248538	-0.639055	0.00112907	0.00484051
MYBPC2	4606	0.585691	0.376475	-0.637584	2.11926e-05	0.000210653
PITX3	5309	0.0463019	0.0919616	0.989961	7.80309e-06	9.61478e-05
CCDC26	137196	0.0318508	0.0216458	-0.557241	0.00587824	0.017822
HPSE2	60495	0.337018	0.197828	-0.768583	4.59518e-07	1.00878e-05
REEP1	65055	0.73434	0.492098	-0.577502	3.39911e-06	4.94474e-05
SPAG6	9576	1.19907	0.806315	-0.572499	0.011709	0.0305655
TMEM100	55273	1.68811	1.17415	-0.523791	2.54571e-06	3.94275e-05
CYMP-AS1	440602	0.0790498	0.0323437	-1.28928	0.00191316	0.00736588
RN7SL180P	106480970	0.25321	0.17511	-0.532073	0.00856001	0.0239013
FAM83A-AS1	100131726	1.18616	1.84813	0.639775	1.52412e-10	1.83331e-08
HMCN2	256158	0.310806	0.20815	-0.578392	6.38423e-06	8.18026e-05
LINC01910	101060542	0.0218433	0.0380032	0.798932	0.0106666	0.0284176
CLEC2L	154790	0.13173	0.274321	1.05829	0.00873099	0.0242754
CYP21A2	1589	0.331473	0.153058	-1.11482	9.39851e-13	3.51543e-10
FAM153CP	653316	0.0962149	0.0523726	-0.877447	0.000777312	0.00362641
AMD1P1	100133024	0.0691161	0.0392588	-0.816006	4.04678e-05	0.00035022
CLEC4F	165530	0.45734	0.236855	-0.949265	1.87608e-11	3.48891e-09
GGTLC5P	653590	0.0530898	0.0373413	-0.507662	0.0026894	0.00966728
LINC02038	105374285	1.1721	0.801595	-0.548153	1.90531e-07	5.01684e-06
LINC01996	400568	0.207194	0.133298	-0.63633	0.00575815	0.0175241
BPIFB4	149954	0.194675	0.358538	0.881061	0.00543349	0.016747
KIF26B-AS1	111216275	0.512974	0.349162	-0.554986	0.00571083	0.0174085
LINC02133	101927132	0.201211	0.118035	-0.769497	1.88317e-05	0.000191722
LINC01844	101926975	0.218953	0.152495	-0.521857	4.64812e-06	6.3522e-05
GATA1	2623	0.216909	0.150244	-0.529789	4.21015e-07	9.39201e-06
VWA3B	200403	0.568564	0.39006	-0.543627	0.00471132	0.015009
C2orf73	129852	0.247081	0.130093	-0.925435	4.0658e-08	1.4512e-06
ZBBX	79740	0.60152	0.326162	-0.883024	3.59943e-05	0.000319618
FCAMR	83953	0.207471	0.136001	-0.609293	1.47197e-05	0.000158362
ATP13A4-AS1	101929198	0.684638	0.378482	-0.855117	8.66696e-05	0.000639944
LINC02413	105369906	0.102226	0.0607594	-0.750577	1.94496e-05	0.00019604
ATP1A4	480	0.0561022	0.0348585	-0.686546	1.67733e-07	4.55974e-06
IGSF9B	22997	0.804349	0.515324	-0.642341	1.34946e-07	3.85026e-06
RSPH4A	345895	1.11938	0.777061	-0.526604	8.4488e-05	0.000627398
LINC02752	105376550	0.101785	0.0713603	-0.512336	1.07405e-05	0.000123481
SOCS5P2	100128299	0.0923045	0.0609374	-0.599073	4.85541e-05	0.00040531
VGF	7425	0.347591	0.725393	1.06137	0.011249	0.029617
B3GAT1	27087	0.674763	0.357709	-0.915596	6.05578e-10	5.02978e-08
ZPBP	11055	0.0206113	0.0143325	-0.524143	0.00166053	0.00657876
FAM72C	554282	0.171155	0.271955	0.668068	1.08111e-07	3.23681e-06
CDHR4	389118	0.768889	0.509417	-0.593927	0.000430189	0.00227421
F11-AS1	285441	0.170724	0.102001	-0.743087	0.000274824	0.00159705
ZNF30-AS1	102723513	0.188592	0.117859	-0.678201	9.43253e-05	0.000684259
RPL3P13	106480199	0.359877	0.242905	-0.567112	0.000177404	0.00112547
GLP2R	9340	0.137067	0.0882498	-0.635217	0.00426728	0.0138877
BNIP3P26	100421699	0.241686	0.143834	-0.748725	0.000735953	0.00348572
DRC7	84229	0.424247	0.275866	-0.620938	0.00102661	0.00450161
KCNA4	3739	0.0980961	0.0434644	-1.17436	5.24175e-09	2.66034e-07
LINC00840	100506835	0.125864	0.0684781	-0.87815	0.000302801	0.00171677
NEPNP	442253	0.0666211	0.0378785	-0.814599	0.0013586	0.00561389
SNTN	132203	0.886598	0.537317	-0.722508	1.77539e-06	2.96272e-05
ADAMTS7P3	400406	0.378586	0.216144	-0.808625	4.03721e-06	5.64734e-05
LINC02866	105379386	0.646951	1.06927	0.724893	0.0211091	0.0486089
VWA8-AS1	100507240	0.110931	0.0719355	-0.624887	1.50931e-05	0.000161678
MIR3178	100422974	0.355483	0.23389	-0.603953	9.7708e-05	0.000703008
GUCA1A	2978	0.115646	0.201688	0.802415	1.84402e-05	0.000188934
MMEL1	79258	0.575166	0.394973	-0.542223	0.000100514	0.000719222
FAM187B	148109	0.0465128	0.0274511	-0.760765	0.00072799	0.00345762
UBE2SP1	246719	0.503541	0.725282	0.526432	1.25561e-07	3.64779e-06

## Sheet: name_id (2)
gene	entrezID		gene	group1mea	group2mea	logFC	p	FDR
LINC02082	100507661		LINC02082	0.109164	0.0660389	-0.725113	0.000937835	0.00420003
EHD4-AS1	101928363		EHD4-AS1	0.233332	0.15567	-0.583893	0.000424024	0.00224946
MOGAT2	80168		MOGAT2	0.0822359	0.0570754	-0.526901	0.0115133	0.0301758
RPL7P17	100270851		RPL7P17	0.12263	0.0733924	-0.740611	0.003965	0.0131373
TLL2	7093		TLL2	0.14218	0.236764	0.735728	0.0065271	0.0193531
AC103810.5	NA		AC103810.5	0.26269	0.172977	-0.602777	0.00722027	0.0209477
GGT3P	2679		GGT3P	0.21102	0.143238	-0.558968	1.92301e-07	5.05369e-06
ACOXL-AS1	400997		ACOXL-AS1	0.290142	0.176865	-0.714106	5.70804e-06	7.45019e-05
TMEM155	NA		TMEM155	0.287205	0.202694	-0.50278	1.08855e-05	0.000124738
AL133445.2	NA		AL133445.2	0.324204	0.224476	-0.530336	0.000603796	0.00297593
GLYATL1P1	100129032		GLYATL1P1	0.0915593	0.0515043	-0.830015	1.39434e-06	2.43741e-05
GCNT4	51301		GCNT4	0.790255	0.546372	-0.532434	1.48399e-05	0.000159403
LINC02126	101927650		LINC02126	0.302379	0.207166	-0.545572	1.02366e-06	1.8937e-05
AC009690.1	NA		AC009690.1	0.0909147	0.0634312	-0.519321	0.000454544	0.00237174
ARMH2	101928603		ARMH2	0.114111	0.0557893	-1.03238	0.000397359	0.0021396
MUSK	4593		MUSK	0.173112	0.0993143	-0.801635	3.78332e-05	0.000331846
AL136369.2	NA		AL136369.2	0.125099	0.0676119	-0.887726	7.06392e-05	0.000542714
AL049874.2	NA		AL049874.2	0.174895	0.11993	-0.544298	0.00270724	0.00971752
LINC02747	105379407		LINC02747	0.164298	0.239202	0.541917	0.000690763	0.00331365
DIO1	1733		DIO1	0.671575	0.452635	-0.5692	2.22956e-07	5.65256e-06
AC104316.2	NA		AC104316.2	0.124435	0.0851984	-0.546498	0.00244262	0.00895124
AC119150.1	NA		AC119150.1	0.768031	0.526196	-0.545564	2.14613e-06	3.45928e-05
AC078899.3	NA		AC078899.3	0.434153	0.277001	-0.648314	6.31419e-05	0.000497142
WFDC6	140870		WFDC6	0.3117	0.167923	-0.892356	0.00235281	0.00869093
LCN6	158062		LCN6	0.120624	0.0675017	-0.837522	6.00344e-05	0.000477634
TSPAN19	144448		TSPAN19	0.433064	0.249143	-0.797608	0.018092	0.0430241
AC008738.4	NA		AC008738.4	0.107653	0.0574471	-0.906083	0.00687809	0.0201713
AC091946.2	NA		AC091946.2	0.230374	0.149279	-0.625968	0.000554922	0.0027797
LINC02618	646730		LINC02618	0.131341	0.0893065	-0.55648	4.40942e-05	0.000374959
RNU4-22P	107057646		RNU4-22P	0.221861	0.114607	-0.952969	1.54115e-07	4.27563e-06
C10orf90	118611		C10orf90	0.0533444	0.0798669	0.582261	0.00433922	0.0140766
GALNT16	57452		GALNT16	0.362946	0.231711	-0.647426	2.7018e-07	6.63423e-06
AL161756.2	NA		AL161756.2	0.254882	0.169695	-0.586882	6.87042e-05	0.000530384
SOSTDC1	25928		SOSTDC1	0.861591	0.536528	-0.68335	0.000255734	0.00150882
CAPN3	825		CAPN3	0.632288	0.434139	-0.542425	1.8422e-08	7.5984e-07
AC103702.1	NA		AC103702.1	0.0929347	0.0580709	-0.678401	0.00784146	0.0223638
AC010343.3	NA		AC010343.3	0.120605	0.188321	0.64291	0.00717587	0.0208574
RGS20	8601		RGS20	0.45945	0.665839	0.535266	0.00865571	0.0241241
PON1	5444		PON1	0.723147	0.503209	-0.523132	5.7651e-06	7.51031e-05
PRG4	10216		PRG4	1.25036	0.791704	-0.659311	2.30839e-05	0.000225997
RHOXF1-AS1	101928969		RHOXF1-AS1	1.04284	0.667348	-0.644009	3.38765e-08	1.24161e-06
TRAJ4	28751		TRAJ4	0.453227	0.297578	-0.606967	0.00175234	0.0068816
PLP1	5354		PLP1	0.0813554	0.0435607	-0.90121	1.33602e-05	0.000146565
SEC14L3	266629		SEC14L3	0.246365	0.0857548	-1.52251	1.77844e-07	4.76715e-06
LINC01594	102724774		LINC01594	0.283973	0.184907	-0.618952	1.37948e-05	0.000150246
MBL1P	8512		MBL1P	0.987855	0.687719	-0.522481	8.35515e-10	6.3548e-08
BPI	671		BPI	0.0962705	0.0653742	-0.558372	0.00317515	0.0110378
PLIN1	5346		PLIN1	0.194067	0.127377	-0.607454	4.0212e-09	2.16994e-07
FGF10	2255		FGF10	0.217983	0.105673	-1.04461	2.41725e-09	1.47e-07
HK2P1	642546		HK2P1	0.0291369	0.046078	0.66123	0.000380338	0.00206136
RN7SL823P	106479522		RN7SL823P	0.177956	0.0914147	-0.96102	1.40425e-05	0.000152276
AC107871.1	NA		AC107871.1	0.02624	0.0436096	0.732877	0.00421868	0.013769
ZNF630-AS1	100874120		ZNF630-AS1	0.181854	0.113351	-0.681984	0.0019341	0.00742765
POPDC3	64208		POPDC3	0.495756	0.868145	0.808306	0.000155939	0.00101427
COL19A1	1310		COL19A1	0.0714265	0.0406488	-0.813248	0.00471822	0.0150293
TCTE1	202500		TCTE1	0.382787	0.235865	-0.698577	0.000461953	0.00240214
FCRL1	115350		FCRL1	0.57222	0.398814	-0.520855	0.000553084	0.00277304
RRS1-AS1	100505676		RRS1-AS1	0.0812036	0.0478566	-0.762828	0.00289211	0.0102296
PCDH11X	27328		PCDH11X	0.0175179	0.00932979	-0.90891	7.60594e-06	9.41433e-05
CTXND1	100996492		CTXND1	0.266453	0.145698	-0.870902	6.81246e-06	8.60778e-05
PTPN2P2	646758		PTPN2P2	0.114097	0.0658349	-0.793333	0.0178091	0.0425032
FAT3	120114		FAT3	0.159039	0.0990881	-0.682595	0.000696368	0.00333526
AC020663.1	NA		AC020663.1	0.079057	0.0530879	-0.574512	0.0148383	0.0368294
AC105339.5	NA		AC105339.5	0.336011	0.231278	-0.538878	3.6181e-06	5.20507e-05
ZMYND10	51364		ZMYND10	1.45367	0.986561	-0.559224	2.74525e-07	6.72278e-06
AL359881.3	NA		AL359881.3	0.0723313	0.0426968	-0.760494	1.67005e-05	0.000174514
TMEM232	642987		TMEM232	0.287329	0.161673	-0.829625	3.50934e-06	5.08882e-05
C1orf87	127795		C1orf87	0.414052	0.234787	-0.818456	4.97399e-05	0.000412811
AP005205.2	NA		AP005205.2	0.301495	0.189504	-0.669905	3.16189e-05	0.000289476
SNORA63	6043		SNORA63	0.197094	0.131672	-0.581939	2.72511e-06	4.16159e-05
TESMIN	9633		TESMIN	0.667114	0.956932	0.520484	1.23417e-06	2.21559e-05
LINC02056	102477328		LINC02056	0.0632672	0.0417666	-0.599108	1.72433e-05	0.000178818
AC092143.1	NA		AC092143.1	0.00840907	0.0156208	0.893453	0.000299485	0.0017047
PBK	55872		PBK	1.73598	2.47327	0.510675	2.20365e-14	2.31426e-11
AL050403.2	NA		AL050403.2	0.0588226	0.0362948	-0.696609	0.000810287	0.00374807
AC012368.2	NA		AC012368.2	0.318364	0.219571	-0.535992	9.47519e-06	0.000112087
AL355432.1	NA		AL355432.1	0.115584	0.0778883	-0.569464	0.0091871	0.0252898
ERVW-1	30816		ERVW-1	0.0926185	0.0596485	-0.634813	0.00448465	0.0144386
RPL21P54	100271168		RPL21P54	0.202553	0.10756	-0.913164	5.12382e-05	0.000421912
RSPH10B2	728194		RSPH10B2	0.0534437	0.0341707	-0.645259	0.00115647	0.00493781
SLC14A1	6563		SLC14A1	0.424152	0.290703	-0.545036	6.55406e-07	1.32956e-05
OR8T1P	282791		OR8T1P	0.149054	0.104284	-0.515319	2.17943e-06	3.49644e-05
AP000302.1	NA		AP000302.1	0.103312	0.0671876	-0.620746	2.57807e-05	0.000247606
AC016745.1	NA		AC016745.1	0.297469	0.181503	-0.712743	3.58212e-06	5.16693e-05
PRSS37	136242		PRSS37	0.0582107	0.0294113	-0.984913	0.000172636	0.00110162
GIMAP3P	474345		GIMAP3P	0.0579305	0.0407736	-0.506688	0.0126041	0.0323384
RN7SL280P	106480498		RN7SL280P	0.239122	0.156306	-0.613378	0.0100157	0.0270771
AC140076.1	NA		AC140076.1	0.175206	0.113871	-0.621658	0.0216862	0.049663
P2RY12	64805		P2RY12	0.914821	0.630861	-0.536167	6.55399e-07	1.32956e-05
CFAP73	387885		CFAP73	1.01849	0.682329	-0.577898	8.2917e-06	0.000100714
FAM95B1	100133036		FAM95B1	0.0115866	0.00720633	-0.685127	1.97118e-05	0.000197952
AL354811.1	NA		AL354811.1	0.154217	0.237591	0.623522	0.00018927	0.00118614
C15orf54	400360		C15orf54	0.165385	0.0825258	-1.00291	0.00548474	0.0168555
KCNA5	3741		KCNA5	0.348872	0.242236	-0.526285	0.00075488	0.00355073
AC005625.1	NA		AC005625.1	0.131188	0.0923673	-0.506185	0.00152259	0.00614097
HTR5BP	645694		HTR5BP	0.100395	0.0707127	-0.50565	0.000355819	0.00195054
AC008687.2	NA		AC008687.2	0.172461	0.102715	-0.74762	0.0101151	0.0273052
RPL21P135	100419391		RPL21P135	0.175364	0.106206	-0.723482	5.26843e-07	1.11688e-05
P2RX2	22953		P2RX2	0.26513	0.173441	-0.612252	8.35045e-05	0.000621786
AL031681.2	NA		AL031681.2	0.169555	0.102245	-0.729721	8.66561e-05	0.000639944
THRB-IT1	100874274		THRB-IT1	0.111398	0.0604038	-0.883017	0.000302208	0.00171519
ZNF280A	129025		ZNF280A	0.0940933	0.148067	0.654082	0.00105897	0.0046139
ADAMTS20	80070		ADAMTS20	0.0553267	0.0915353	0.726353	0.000147186	0.000969581
ANKRD18CP	101926917		ANKRD18CP	0.0940594	0.0580825	-0.695469	0.000853218	0.00390563
MTCO2P16	107075148		MTCO2P16	0.40842	0.268066	-0.607465	0.000382678	0.00207281
LINC01908	105372037		LINC01908	0.215279	0.116478	-0.886147	0.00454665	0.0145934
TEKT2	27285		TEKT2	1.35105	0.898173	-0.589014	4.1436e-06	5.7725e-05
AC005162.2	NA		AC005162.2	0.234289	0.140275	-0.740028	1.87239e-07	4.94445e-06
MS4A4E	643680		MS4A4E	0.491663	0.346541	-0.504643	1.65154e-06	2.78581e-05
LINC00278	100873962		LINC00278	0.207062	0.318943	0.623236	0.000348463	0.00191908
AP005131.4	NA		AP005131.4	0.13174	0.0685746	-0.941946	0.014348	0.0359095
IFT74-AS1	101929602		IFT74-AS1	0.100679	0.0672159	-0.582892	0.0149682	0.0370878
SFTPD-AS1	105419997		SFTPD-AS1	0.122834	0.07363	-0.738348	3.16609e-06	4.68818e-05
ST3GAL5-AS1	101928113		ST3GAL5-AS1	0.88797	0.588988	-0.592273	3.46978e-10	3.40259e-08
AC005165.1	NA		AC005165.1	0.370234	0.152398	-1.2806	2.90208e-14	2.65004e-11
IRAG1-AS1	100129827		IRAG1-AS1	0.372232	0.254726	-0.547254	5.83381e-07	1.21135e-05
AC002306.1	NA		AC002306.1	0.104878	0.0719782	-0.543083	0.00883751	0.0245058
MYOC	4653		MYOC	0.168996	0.089643	-0.914726	1.42784e-05	0.000154282
CACNG1	786		CACNG1	0.105853	0.0701548	-0.593447	0.00923154	0.0253819
CASC9	101805492		CASC9	0.925916	1.3979	0.594311	0.000204756	0.00125835
AC096564.1	NA		AC096564.1	0.0419438	0.0277106	-0.598021	0.00760898	0.0218468
AC063944.2	NA		AC063944.2	0.108148	0.0656849	-0.719371	0.000158258	0.00102691
AC006445.2	NA		AC006445.2	0.168674	0.117454	-0.522143	0.000726688	0.00345322
DUXAP1	503630		DUXAP1	0.15867	0.0913956	-0.795834	1.10355e-05	0.000126048
SLC25A14P1	100288343		SLC25A14P1	0.0888069	0.0531741	-0.739948	0.000352805	0.0019383
GOLGA8O	728047		GOLGA8O	0.0353058	0.0239191	-0.561747	0.00265538	0.00957164
OBP2A	29991		OBP2A	0.241572	0.514801	1.09156	0.00147124	0.00597978
NPW	283869		NPW	0.796191	1.33585	0.74657	5.73856e-05	0.000461352
JAZF1-AS1	100128081		JAZF1-AS1	0.0327678	0.0200337	-0.709851	8.08213e-06	9.86496e-05
MYEOV	26579		MYEOV	1.14454	2.07979	0.861677	1.99289e-09	1.25382e-07
AC092620.2	NA		AC092620.2	0.0402221	0.0257498	-0.643427	0.0015401	0.00619785
LINC00412	102723332		LINC00412	0.285065	0.190878	-0.578642	6.30734e-06	8.10347e-05
AL138899.2	NA		AL138899.2	0.233846	0.146348	-0.676153	0.000350001	0.00192638
ANKRD18B	441459		ANKRD18B	0.180149	0.347061	0.945996	2.76045e-08	1.03964e-06
AC005790.1	NA		AC005790.1	0.450269	0.258158	-0.802532	1.50427e-09	9.94533e-08
AP002381.1	NA		AP002381.1	0.198928	0.138858	-0.518639	0.00552848	0.0169574
CNTFR	1271		CNTFR	0.309756	0.204081	-0.601985	4.45385e-07	9.81536e-06
TTC29	83894		TTC29	0.42272	0.264735	-0.675151	0.00148997	0.00603974
KLHL33	123103		KLHL33	0.0976173	0.0622862	-0.648225	0.000153962	0.00100429
RNU4-2	26834		RNU4-2	1.44615	0.919343	-0.653544	0.00213467	0.0080485
LRRK2-DT	107984474		LRRK2-DT	1.75172	1.1672	-0.585721	1.62998e-07	4.45511e-06
GRID2	2895		GRID2	0.0358232	0.0153206	-1.22542	0.00629473	0.018805
LINC02102	100505625		LINC02102	0.0798873	0.0511082	-0.64441	2.78248e-06	4.22792e-05
CD1A	909		CD1A	2.03058	1.29288	-0.651307	9.15038e-09	4.25641e-07
RPS3AP14	729150		RPS3AP14	0.079966	0.0374836	-1.09313	5.7901e-05	0.000464586
MIR1-1HG-AS1	253868		MIR1-1HG-AS1	0.0624786	0.0394716	-0.662549	3.24826e-07	7.67912e-06
GAS1RR	100506834		GAS1RR	0.118646	0.0796787	-0.574397	3.49289e-05	0.000312345
KIAA2012	100652824		KIAA2012	0.181691	0.117792	-0.625247	0.00221177	0.00827975
AL354950.1	NA		AL354950.1	0.0901957	0.0594232	-0.602034	0.000128446	0.000872897
SP8	221833		SP8	0.361575	0.540387	0.579698	0.00108837	0.00470594
ARMC2-AS1	101929716		ARMC2-AS1	0.462991	0.302329	-0.614866	0.0122941	0.0317348
MSTN	2660		MSTN	0.163432	0.10201	-0.679985	8.43323e-08	2.66516e-06
AC004947.1	NA		AC004947.1	0.151742	0.0941398	-0.688747	9.41011e-07	1.76472e-05
LINC01170	103724389		LINC01170	0.118461	0.0774541	-0.612997	5.10825e-06	6.8306e-05
AL513533.1	NA		AL513533.1	0.169247	0.108865	-0.636586	0.000118694	0.000820285
RPL6P6	100270845		RPL6P6	0.164807	0.0881096	-0.903403	0.00186625	0.00722806
BHMG1	NA		BHMG1	0.0208354	0.0506496	1.28152	0.000134551	0.00090468
AL354977.1	NA		AL354977.1	0.214574	0.130346	-0.719132	5.95231e-05	0.000474672
AC004854.1	NA		AC004854.1	0.202993	0.129397	-0.649628	8.96773e-05	0.000658323
AC078850.1	NA		AC078850.1	0.107445	0.173518	0.691493	0.00178356	0.00698015
HES7	84667		HES7	0.116002	0.178185	0.619225	0.00880167	0.0244312
HHATL	57467		HHATL	0.361822	0.149524	-1.2749	3.03164e-06	4.53583e-05
TEKT1	83659		TEKT1	0.871186	0.528116	-0.722126	0.000183375	0.00115583
AC018697.1	NA		AC018697.1	0.0820161	0.0562456	-0.544169	0.000165722	0.00106597
RPS5P3	54022		RPS5P3	0.0773852	0.0505343	-0.614793	0.000504545	0.00258182
TRIM71	131405		TRIM71	0.226952	0.115112	-0.979347	0.00106211	0.00462315
MTND5P1	100873206		MTND5P1	0.156999	0.104736	-0.583997	4.25967e-05	0.000364267
ARL5AP3	106480778		ARL5AP3	0.147492	0.102864	-0.519899	0.00147113	0.00597978
CAPSL	133690		CAPSL	1.16249	0.724955	-0.681257	2.52781e-05	0.000243807
ADRB1	153		ADRB1	1.1451	0.782473	-0.549363	1.20542e-05	0.000135007
LINC02163	107986389		LINC02163	0.313418	0.514129	0.71404	7.09393e-05	0.000544253
LINC01625	645434		LINC01625	0.0580272	0.0390028	-0.573153	2.43238e-05	0.000236272
AC083805.3	NA		AC083805.3	0.0348665	0.0184171	-0.920795	0.00130723	0.00544945
AC022497.1	NA		AC022497.1	0.723071	0.481131	-0.587707	4.21344e-10	3.87367e-08
UNC13C	440279		UNC13C	0.0538247	0.0262461	-1.03617	0.00035415	0.00194451
RSPH14	27156		RSPH14	0.419224	0.291587	-0.523793	0.000217164	0.0013186
FAM72B	653820		FAM72B	0.34249	0.516972	0.594023	1.24209e-10	1.56186e-08
AC113349.1	NA		AC113349.1	0.351382	0.207919	-0.757015	0.00138413	0.00569698
LINC02016	101927123		LINC02016	0.184252	0.0885418	-1.05725	0.000405084	0.00217305
DDX3Y	8653		DDX3Y	1.11669	1.64597	0.559713	0.0185531	0.0438911
LEFTY2	7044		LEFTY2	0.575373	0.31036	-0.890554	3.68019e-10	3.52891e-08
TDGF1P6	22813		TDGF1P6	0.1759	0.111101	-0.662886	0.000283235	0.00163387
AC114489.2	NA		AC114489.2	0.224726	0.342679	0.608691	7.55464e-05	0.000571411
DMRTA2	63950		DMRTA2	0.704678	0.482408	-0.546711	0.00119321	0.00506302
GNRHR	2798		GNRHR	0.169729	0.111702	-0.603572	0.000128659	0.000874106
LINC00319	284836		LINC00319	0.0160578	0.0301823	0.910423	0.000492823	0.00253085
AC010329.1	NA		AC010329.1	0.662214	0.441956	-0.583395	1.96566e-05	0.000197527
AL645941.2	NA		AL645941.2	0.205424	0.144526	-0.507279	0.000596724	0.00294746
AC022898.2	NA		AC022898.2	0.0958566	0.054143	-0.824104	0.000821118	0.00378855
SGCG	6445		SGCG	0.354998	0.222495	-0.674039	3.00361e-05	0.000278484
DNAH9	1770		DNAH9	0.41379	0.243194	-0.766795	0.00022392	0.00135035
AC231657.2	NA		AC231657.2	0.179346	0.120486	-0.573876	0.00798132	0.0226421
TOGARAM2	165186		TOGARAM2	0.281438	0.183192	-0.619458	6.61516e-07	1.33699e-05
LINC02712	101929497		LINC02712	0.215695	0.106153	-1.02285	7.70752e-08	2.48763e-06
UCN2	90226		UCN2	0.230603	0.395606	0.778651	0.00891355	0.024669
MAGEE2	139599		MAGEE2	0.208877	0.136083	-0.618165	3.50698e-05	0.000313345
WDR63	NA		WDR63	0.543719	0.343724	-0.661612	3.98549e-06	5.58932e-05
AL157912.1	NA		AL157912.1	0.0881481	0.0567455	-0.635424	0.00149429	0.00605096
LCT	3938		LCT	0.293772	0.143377	-1.03488	8.97059e-06	0.000107196
AC010624.3	NA		AC010624.3	0.224922	0.146641	-0.617131	0.000553529	0.00277461
FGL1	2267		FGL1	1.3086	2.36071	0.8512	3.99942e-05	0.00034769
ATP1A2	477		ATP1A2	0.508521	0.318579	-0.674658	2.47925e-06	3.85513e-05
MCCD1P1	100048903		MCCD1P1	0.133808	0.0828262	-0.692002	0.000503431	0.00257757
FXYD4	53828		FXYD4	0.804239	1.22541	0.607567	0.00902368	0.0249057
DNAH8-AS1	100131047		DNAH8-AS1	0.0743268	0.0522979	-0.507129	1.59863e-05	0.000168731
VTA1P1	106481708		VTA1P1	0.0719035	0.0386595	-0.89524	3.44564e-06	5.00708e-05
AC104237.3	NA		AC104237.3	0.168434	0.103202	-0.706713	0.00196097	0.00751289
AC078788.1	NA		AC078788.1	0.11588	0.0656511	-0.819739	2.97439e-05	0.000276809
CA10	56934		CA10	0.542446	0.283756	-0.93483	6.64448e-07	1.34093e-05
AL078459.1	NA		AL078459.1	0.339596	0.225037	-0.59366	0.000220521	0.0013357
AL049697.3	NA		AL049697.3	0.0680664	0.0309532	-1.13685	0.000411558	0.00220043
ODAM	54959		ODAM	0.288732	0.171472	-0.751758	6.42284e-05	0.000504098
TTLL9	164395		TTLL9	0.340147	0.19135	-0.829949	6.63242e-08	2.21121e-06
AC084782.3	NA		AC084782.3	0.492921	0.311687	-0.661257	6.95763e-08	2.2972e-06
FAM72D	728833		FAM72D	0.2644	0.415443	0.651926	1.24697e-10	1.56186e-08
AC123912.3	NA		AC123912.3	0.0555288	0.0338827	-0.712687	4.80006e-05	0.000401549
AL021368.1	NA		AL021368.1	0.164984	0.0828858	-0.993132	2.39813e-08	9.36782e-07
EFCAB6-AS1	100874197		EFCAB6-AS1	0.0373559	0.0193893	-0.946078	7.68028e-07	1.50979e-05
RNU1-72P	106481955		RNU1-72P	0.181581	0.364452	1.00511	3.07232e-07	7.36521e-06
LINC02044	101929717		LINC02044	0.0688295	0.044307	-0.635493	0.00233356	0.00863384
LINC02516	101927087		LINC02516	0.203834	0.117954	-0.789166	6.4803e-10	5.28193e-08
HIGD1AP18	100874456		HIGD1AP18	0.144201	0.0947431	-0.605989	0.0138639	0.0349089
AC079793.1	NA		AC079793.1	0.236454	0.152885	-0.629115	0.00226033	0.00842794
AL121890.2	NA		AL121890.2	0.118951	0.0773929	-0.62009	6.35076e-05	0.000499302
NMBR	4829		NMBR	0.051302	0.033827	-0.600839	0.000295333	0.00168739
CCDC33	80125		CCDC33	0.3631	0.241441	-0.5887	0.000253181	0.00149602
PTPRT	11122		PTPRT	0.378696	0.195555	-0.953465	1.33097e-05	0.000146246
UPP2	151531		UPP2	0.0940544	0.0654098	-0.523988	0.0129739	0.0331016
OR5G5P	81191		OR5G5P	0.107065	0.0735335	-0.54201	0.000350748	0.00192971
LINC00028	140875		LINC00028	0.0707106	0.0469767	-0.589981	0.00214988	0.00809354
AC084026.1	NA		AC084026.1	0.0738842	0.137565	0.89678	1.9412e-05	0.000195805
LINC01322	103695433		LINC01322	0.0643493	0.138143	1.10216	3.07518e-05	0.000283483
DNAH8	1769		DNAH8	0.0615066	0.0366438	-0.747174	9.69036e-06	0.000113951
AC099684.2	NA		AC099684.2	0.210025	0.137133	-0.614988	4.97886e-05	0.000413066
AC132154.1	NA		AC132154.1	0.0746369	0.0504428	-0.565242	3.7608e-05	0.000330189
RSL24D1P11	284288		RSL24D1P11	0.0732122	0.0502987	-0.541562	0.00178168	0.00697475
RPL26P30	653147		RPL26P30	0.907072	0.608106	-0.576895	1.00106e-06	1.85824e-05
Z98884.1	NA		Z98884.1	0.535139	0.348491	-0.618793	8.4827e-08	2.67216e-06
ADH1A	124		ADH1A	0.104757	0.0698027	-0.585689	5.3837e-08	1.85141e-06
ZNF540	163255		ZNF540	0.712792	0.463139	-0.622035	4.39311e-16	2.13833e-12
CDK15	65061		CDK15	0.199286	0.139391	-0.515699	7.97949e-08	2.5483e-06
AF131215.7	NA		AF131215.7	0.256969	0.167567	-0.616853	0.000820857	0.00378798
DLL3	10683		DLL3	0.474146	0.89581	0.917861	0.00542862	0.0167355
AADAC	13		AADAC	1.29909	0.911203	-0.511662	0.000550526	0.00276275
RNF183	138065		RNF183	0.559208	0.845276	0.596036	0.0133485	0.0338614
AL354977.2	NA		AL354977.2	0.147313	0.0837198	-0.81524	0.00446887	0.0144013
ELFN1-AS1	101927125		ELFN1-AS1	0.420075	0.639955	0.607324	0.000405928	0.00217629
GPM6A	2823		GPM6A	0.458656	0.278189	-0.72135	0.000115781	0.000804016
GDAP1L1	78997		GDAP1L1	0.101379	0.0630341	-0.685562	0.000128283	0.000872202
SERPINB4	6318		SERPINB4	0.335985	0.599968	0.836488	0.00531853	0.0164726
TTLL10	254173		TTLL10	0.413825	0.292153	-0.502298	0.00710486	0.0206977
AL137856.1	NA		AL137856.1	0.16982	0.115594	-0.554944	0.000125434	0.000856455
MTND5P25	100873263		MTND5P25	0.153684	0.100967	-0.60608	0.0153583	0.0377833
PPP1R8P1	5512		PPP1R8P1	0.105992	0.0668631	-0.664673	0.00228128	0.00849222
CYP1A2	1544		CYP1A2	0.0802914	0.0385748	-1.05759	3.36863e-05	0.000303566
CAVIN2-AS1	105373813		CAVIN2-AS1	0.112886	0.0742924	-0.603583	0.0130554	0.0332472
CNTN4-AS1	100873975		CNTN4-AS1	0.0336492	0.0209071	-0.68658	0.00742855	0.0214361
CFAP299	255119		CFAP299	0.196174	0.112753	-0.798966	0.000924022	0.00415247
SLC9C2	284525		SLC9C2	0.116389	0.0705171	-0.722915	1.26715e-06	2.25992e-05
AL391807.1	NA		AL391807.1	0.164298	0.0896413	-0.874075	1.41898e-07	3.99848e-06
AL353770.4	NA		AL353770.4	0.0962759	0.053525	-0.846962	0.0018609	0.00721249
HMGB3P6	729952		HMGB3P6	0.187111	0.295987	0.661641	0.000171246	0.00109608
Z99127.1	NA		Z99127.1	0.221032	0.117134	-0.916087	0.0149493	0.0370501
KCNJ3	3760		KCNJ3	0.0700766	0.0434088	-0.690944	0.000616025	0.00302474
AC004160.1	NA		AC004160.1	0.207736	0.146014	-0.508644	0.00290357	0.0102657
AC040168.1	NA		AC040168.1	0.0356458	0.0240394	-0.568332	0.00023199	0.00139189
PGBD4P3	100421136		PGBD4P3	0.243437	0.138188	-0.816911	1.88919e-10	2.17655e-08
AC084026.3	NA		AC084026.3	0.0365518	0.060664	0.7309	4.7773e-06	6.48331e-05
AC002480.1	NA		AC002480.1	0.374234	0.562114	0.586924	0.0112877	0.0296927
HIPK1-AS1	101928846		HIPK1-AS1	0.141797	0.0951801	-0.575098	1.36013e-09	9.26146e-08
AC010680.1	NA		AC010680.1	0.029509	0.0127261	-1.21337	0.00596072	0.0180177
ANTXRLP1	100996567		ANTXRLP1	0.13409	0.089619	-0.581328	4.99332e-05	0.000413912
NEK10	152110		NEK10	0.319658	0.220471	-0.535938	0.0214524	0.0492317
MAMDC2	256691		MAMDC2	1.83475	1.29676	-0.500672	1.15721e-08	5.24008e-07
GFRA1	2674		GFRA1	0.657996	0.412126	-0.674995	1.13047e-06	2.05645e-05
SLC1A7	6512		SLC1A7	1.78769	1.18468	-0.593605	7.12408e-07	1.42612e-05
FAM72A	729533		FAM72A	0.296712	0.450957	0.603925	3.56563e-11	5.97298e-09
AL512383.1	NA		AL512383.1	0.0417098	0.0179511	-1.21632	0.00133924	0.00555069
FGB	2244		FGB	1.51175	2.82366	0.901351	2.82136e-05	0.000266012
FAM238A	645528		FAM238A	0.0988404	0.0666873	-0.567689	2.29201e-07	5.7787e-06
TXNDC2	84203		TXNDC2	0.0595799	0.0911752	0.613817	0.00577252	0.0175561
AL161431.1	NA		AL161431.1	0.306637	0.636944	1.05463	0.006207	0.0185999
FFAR1	2864		FFAR1	0.0280246	0.0182969	-0.615095	0.0104007	0.0278943
PCCA-AS1	100885777		PCCA-AS1	0.194851	0.122315	-0.671776	0.0106688	0.0284207
SLC22A9	114571		SLC22A9	0.0385748	0.0210578	-0.8733	0.00399597	0.0132131
LINC02067	101243545		LINC02067	0.0218337	0.0147457	-0.566264	0.0103098	0.0276941
OR51E1	143503		OR51E1	0.202994	0.304134	0.583271	0.000383789	0.002078
FPGT-TNNI3K	100526835		FPGT-TNNI3K	0.146955	0.090446	-0.70025	3.68335e-10	3.52891e-08
LINC02447	730971		LINC02447	0.161455	0.103468	-0.641955	5.39152e-10	4.71844e-08
SHISA3	152573		SHISA3	2.18101	1.19572	-0.867112	3.05596e-09	1.75669e-07
RNU6-892P	106481460		RNU6-892P	0.388105	0.258658	-0.585403	0.000728143	0.00345762
AC009754.1	NA		AC009754.1	0.328265	0.215193	-0.609228	0.000579894	0.00287839
CEACAM8	1088		CEACAM8	0.240623	0.159635	-0.591997	0.000520631	0.00264279
EIF1AY	9086		EIF1AY	0.846772	1.22616	0.534107	0.00232681	0.00862055
PARM1-AS1	100507388		PARM1-AS1	0.168049	0.0855924	-0.973329	0.00779461	0.0222721
DPYS	1807		DPYS	0.20613	0.125903	-0.711239	2.59035e-06	3.99602e-05
AC006539.1	NA		AC006539.1	0.179286	0.118513	-0.597218	0.00846857	0.0236993
LINC01725	101927587		LINC01725	0.0860509	0.0571786	-0.589716	0.000246464	0.00146488
RPS17P1	442195		RPS17P1	0.082333	0.0494862	-0.734445	0.00115964	0.00494752
AL009178.1	NA		AL009178.1	0.0503539	0.0293876	-0.776894	0.00117364	0.00499576
AC135178.2	NA		AC135178.2	0.127661	0.0830076	-0.621005	0.0108053	0.0287169
AC007496.1	NA		AC007496.1	0.187481	0.104105	-0.848706	0.014641	0.0364622
OR52V1P	81242		OR52V1P	0.0555176	0.0308572	-0.847337	0.00362564	0.0122462
AC084809.2	NA		AC084809.2	0.339965	0.230505	-0.560585	7.91905e-07	1.54892e-05
LINC02829	105375009		LINC02829	0.201268	0.131403	-0.615119	0.000184584	0.00116164
DNER	92737		DNER	0.776531	1.10384	0.50742	0.0191716	0.0450537
CD1B	910		CD1B	0.858318	0.576108	-0.575175	1.43905e-06	2.49656e-05
C10orf105	414152		C10orf105	0.0492094	0.025988	-0.921088	1.17066e-06	2.11828e-05
ZNF663P	100130934		ZNF663P	0.148308	0.0992044	-0.580118	8.62848e-05	0.000637634
RPS15AP29	100128863		RPS15AP29	0.213841	0.13896	-0.621876	0.0119421	0.0310493
CFAP43	80217		CFAP43	0.866304	0.574605	-0.592304	5.20179e-05	0.000427172
GBX2	2637		GBX2	0.0767578	0.143754	0.905216	0.000516382	0.00262909
CASP12	100506742		CASP12	0.227356	0.14973	-0.602588	3.7213e-07	8.48509e-06
AC046195.1	NA		AC046195.1	0.307816	0.173594	-0.82635	0.0003775	0.00204801
PCDH15	65217		PCDH15	0.0766848	0.0442145	-0.794421	9.8181e-06	0.000115107
SND1-IT1	27099		SND1-IT1	0.157216	0.100237	-0.649332	0.0198934	0.0463076
AL356488.1	NA		AL356488.1	0.20218	0.130431	-0.632354	0.000316824	0.00178039
CGA	1081		CGA	0.268716	0.509826	0.923924	0.0184389	0.0436854
AC159540.2	NA		AC159540.2	0.0126758	0.00856751	-0.565131	0.00125478	0.00526944
MECOM-AS1	105374205		MECOM-AS1	0.490166	0.307075	-0.67468	0.000237438	0.0014202
AC140125.2	NA		AC140125.2	0.0376	0.0250717	-0.584674	0.00644907	0.0191621
HMGB1P27	100527948		HMGB1P27	0.106565	0.0647997	-0.717681	7.50993e-05	0.000569133
AC073475.1	NA		AC073475.1	0.0754717	0.0510075	-0.565227	9.95279e-07	1.85249e-05
DPPA3P2	400206		DPPA3P2	0.304617	0.203533	-0.581732	1.95045e-06	3.21207e-05
AC079193.2	NA		AC079193.2	0.0719629	0.0491242	-0.550819	0.00797065	0.0226236
DNAAF6	139212		DNAAF6	0.408921	0.222206	-0.879923	0.000435601	0.00229882
SDR42E2	100288072		SDR42E2	0.121936	0.0816153	-0.579208	1.27617e-07	3.69522e-06
AC073592.1	NA		AC073592.1	0.352248	0.24531	-0.521984	0.000931738	0.00417889
AC103810.2	NA		AC103810.2	0.303694	0.182273	-0.736522	7.87156e-05	0.000591287
C19orf67	646457		C19orf67	0.116998	0.0801027	-0.546561	1.52821e-06	2.61616e-05
AQP4-AS1	147429		AQP4-AS1	0.125524	0.072979	-0.782409	3.71338e-08	1.34296e-06
ANKK1	255239		ANKK1	0.482874	0.329663	-0.550655	2.46736e-08	9.58629e-07
AP001264.1	NA		AP001264.1	0.118584	0.0810972	-0.548183	4.73036e-06	6.4356e-05
AC007663.2	NA		AC007663.2	0.125471	0.0749432	-0.743487	0.00572966	0.0174491
AP002478.1	NA		AP002478.1	0.161424	0.278213	0.785334	0.000551193	0.002765
AC092802.1	NA		AC092802.1	0.209855	0.115152	-0.865856	2.40752e-09	1.46735e-07
AP005131.7	NA		AP005131.7	0.469948	0.314382	-0.579979	4.23577e-06	5.87692e-05
CCDC180	100499483		CCDC180	0.189031	0.115846	-0.706415	8.16814e-10	6.28256e-08
AC009495.2	NA		AC009495.2	0.229272	0.1587	-0.530758	2.77493e-05	0.000262814
C2orf91	400950		C2orf91	0.135769	0.0893349	-0.603862	0.00198662	0.00758984
AC107884.1	NA		AC107884.1	0.443902	0.294821	-0.590403	1.78052e-11	3.3529e-09
COL21A1	81578		COL21A1	1.50086	0.950992	-0.658284	3.18163e-10	3.18221e-08
LINC00443	100874173		LINC00443	0.116329	0.0661653	-0.814062	0.00654405	0.0193949
ABCA10	10349		ABCA10	0.295816	0.187006	-0.661617	8.72569e-07	1.6683e-05
WDR93	56964		WDR93	0.443411	0.277716	-0.675037	2.02303e-08	8.19567e-07
CHST5	23563		CHST5	0.0610627	0.030082	-1.02139	0.00519083	0.0161688
LINC01550	388011		LINC01550	0.482576	0.315287	-0.614092	9.53069e-09	4.40331e-07
AC091078.1	NA		AC091078.1	0.0490362	0.0322085	-0.606403	2.06795e-06	3.37107e-05
IMPA1P1	650747		IMPA1P1	0.252529	0.145377	-0.796655	3.702e-05	0.000326388
PRR32	100130613		PRR32	0.224127	0.117326	-0.933797	6.11078e-05	0.000483778
IL22RA2	116379		IL22RA2	0.631701	0.410542	-0.62171	0.000209351	0.00128083
KDM3AP1	100420666		KDM3AP1	0.0318627	0.0190327	-0.743387	0.0025503	0.0092601
RHOXF1	158800		RHOXF1	0.318675	0.19932	-0.676996	6.36171e-07	1.30312e-05
AC104389.5	NA		AC104389.5	0.104914	0.0667887	-0.651525	0.00229294	0.00852863
LRRTM1	347730		LRRTM1	0.269349	0.164962	-0.707338	3.92978e-06	5.52536e-05
MCCD1P2	100048924		MCCD1P2	0.193326	0.131541	-0.555521	0.00134172	0.00555845
SLC5A12	159963		SLC5A12	0.133751	0.206263	0.624942	0.0153967	0.0378609
AC119744.1	NA		AC119744.1	0.114318	0.0602952	-0.922935	0.0126138	0.0323544
AC091564.5	NA		AC091564.5	0.117564	0.0723398	-0.70059	0.000775748	0.00362082
LINC00377	103724386		LINC00377	0.0685641	0.040533	-0.758355	0.00138356	0.00569548
AL669970.3	NA		AL669970.3	0.0909637	0.0492184	-0.886094	0.00300171	0.0105566
RN7SL165P	106479281		RN7SL165P	0.160663	0.0976528	-0.718304	0.00044416	0.00233406
MPHOSPH6P1	107985102		MPHOSPH6P1	0.371967	0.219888	-0.758406	0.000160716	0.00103989
ENPP7P11	100421806		ENPP7P11	0.328144	0.208127	-0.656864	2.63948e-05	0.000252438
NWD1	284434		NWD1	0.713319	0.379076	-0.912059	2.23637e-08	8.84988e-07
LCN15	389812		LCN15	0.0655382	0.217349	1.72961	0.018678	0.044114
RNU1-38P	106481608		RNU1-38P	0.366455	0.253886	-0.529457	0.000865079	0.00394472
AL133304.2	NA		AL133304.2	0.463059	0.310721	-0.575576	6.63246e-05	0.000516983
SPINK9	643394		SPINK9	0.216407	0.139401	-0.63451	2.08174e-05	0.000207528
HEPACAM	220296		HEPACAM	0.0131588	0.00652621	-1.01172	0.000214654	0.00130741
AC092471.1	NA		AC092471.1	0.135185	0.0948376	-0.511399	0.00244703	0.00896139
AC011944.1	NA		AC011944.1	0.568839	0.391293	-0.53977	3.82985e-07	8.67877e-06
TCEAL3-AS1	100874119		TCEAL3-AS1	0.203006	0.132175	-0.619071	0.000116553	0.000808147
RSPO2	340419		RSPO2	0.44294	0.278796	-0.667901	1.60634e-08	6.82131e-07
AC011411.1	NA		AC011411.1	0.15185	0.10722	-0.502074	0.00362073	0.0122311
CA3	761		CA3	1.20639	0.785673	-0.6187	9.94956e-14	6.79182e-11
TERB1	283847		TERB1	0.0431307	0.029749	-0.535871	0.000540547	0.00272218
AC096637.2	NA		AC096637.2	0.261376	0.168345	-0.63471	0.00292999	0.0103377
AC026992.1	NA		AC026992.1	0.214119	0.138403	-0.629534	1.92712e-05	0.000194889
C1orf194	127003		C1orf194	1.28608	0.876988	-0.552348	4.72971e-05	0.000397333
XIST	7503		XIST	1.60783	0.966714	-0.733953	9.45944e-05	0.000685847
MTND4P26	100873247		MTND4P26	0.0867384	0.0595032	-0.543704	0.000801632	0.00371812
AL360014.1	NA		AL360014.1	0.0504774	0.0266249	-0.922863	0.000480529	0.00247844
BCORP1	286554		BCORP1	0.0386165	0.0645016	0.740118	0.00516954	0.0161209
RIC3	79608		RIC3	0.557907	0.389064	-0.520018	0.000146783	0.000967391
SBK3	100130827		SBK3	0.25676	0.37827	0.558996	4.46871e-05	0.000379113
GAPDHP76	100287725		GAPDHP76	0.077487	0.0539725	-0.521731	0.0181552	0.0431555
FDPSP8	401981		FDPSP8	0.0348824	0.0500153	0.51987	0.00342791	0.0117365
C1QTNF7	114905		C1QTNF7	0.82783	0.491572	-0.751933	1.55442e-10	1.86155e-08
MYH2	4620		MYH2	0.0472249	0.0278169	-0.763586	0.000160278	0.0010378
AC020916.2	NA		AC020916.2	0.287248	0.199488	-0.525995	0.00122299	0.0051661
RNF175	285533		RNF175	0.671301	0.445659	-0.591022	1.95548e-12	5.99937e-10
MGC27382	149047		MGC27382	0.273608	0.142987	-0.936227	7.69165e-06	9.5118e-05
AC005100.1	NA		AC005100.1	0.105278	0.0537195	-0.970681	0.000894847	0.00404332
GPR37L1	9283		GPR37L1	0.121424	0.189182	0.639725	0.000204215	0.0012556
AC009336.1	NA		AC009336.1	0.249574	0.172941	-0.529187	2.64934e-06	4.06634e-05
LINC01836	107985343		LINC01836	1.22335	0.854696	-0.51735	2.77393e-09	1.62537e-07
AC068587.2	NA		AC068587.2	1.11735	0.734544	-0.605168	2.70837e-09	1.59424e-07
CLDN34	100288814		CLDN34	0.085196	0.0543478	-0.648563	0.0050354	0.0157964
TESC-AS1	101928244		TESC-AS1	0.080802	0.139732	0.790194	0.00583275	0.0177097
RSPO1	284654		RSPO1	0.341159	0.19218	-0.827987	3.30704e-08	1.21697e-06
CHIAP3	100996315		CHIAP3	0.11616	0.0656579	-0.823069	0.00548697	0.0168585
IGF2BP1	10642		IGF2BP1	0.363437	0.619297	0.768925	2.16241e-05	0.000214396
BDH2P1	389416		BDH2P1	0.148939	0.100451	-0.568221	0.010474	0.028022
C4orf45	152940		C4orf45	0.107367	0.0731355	-0.553912	0.0177277	0.0423347
AL451064.1	NA		AL451064.1	0.296251	0.188474	-0.652452	1.24181e-06	2.22345e-05
RN7SL526P	106479415		RN7SL526P	0.31791	0.224305	-0.503155	0.000375007	0.00203691
CCNYL7	100419017		CCNYL7	0.24483	0.165213	-0.567459	0.0187622	0.0442518
KLF3-AS1	79667		KLF3-AS1	0.601954	0.423682	-0.506671	6.98748e-06	8.79231e-05
AC011477.3	NA		AC011477.3	0.218939	0.141227	-0.632514	3.96055e-06	5.56287e-05
AL158211.1	NA		AL158211.1	0.254571	0.17783	-0.517573	0.000148559	0.000975613
S100A7	6278		S100A7	0.483293	0.714535	0.564107	0.01683	0.0406029
AL109659.2	NA		AL109659.2	0.333707	0.189724	-0.814683	3.30576e-11	5.60645e-09
TRPM1	4308		TRPM1	0.0135698	0.00918284	-0.563388	0.00895358	0.0247447
AC011451.2	NA		AC011451.2	0.309645	0.212637	-0.542225	6.28627e-05	0.000495516
ASPA	443		ASPA	0.323045	0.196355	-0.718273	1.73076e-07	4.67442e-06
HEMGN	55363		HEMGN	0.0412096	0.0258409	-0.673325	0.000944489	0.00422706
AC024257.5	NA		AC024257.5	0.0920188	0.0500547	-0.878424	0.000411016	0.00219925
KRT8P24	729344		KRT8P24	0.0943114	0.139687	0.56669	0.000814707	0.00376597
RBMS3-AS2	100873978		RBMS3-AS2	0.14689	0.079422	-0.887124	9.58908e-06	0.000113101
UNC45B	146862		UNC45B	0.0957615	0.0573671	-0.739223	2.67138e-06	4.09327e-05
SMC2-AS1	101928550		SMC2-AS1	0.0899174	0.0613026	-0.552651	4.00261e-06	5.60755e-05
LINC02471	105369734		LINC02471	0.875781	0.563611	-0.63587	0.00100587	0.00442491
AC133785.1	NA		AC133785.1	0.166816	0.266526	0.676018	0.000135341	0.00090844
PDX1	3651		PDX1	0.291867	0.470096	0.687647	0.00255161	0.00926362
AC026748.1	NA		AC026748.1	0.332679	0.233322	-0.511806	9.03808e-07	1.71259e-05
NT5C1A	84618		NT5C1A	0.300576	0.207049	-0.537761	4.85844e-06	6.56162e-05
MIR133A1HG	102723167		MIR133A1HG	0.117006	0.0611646	-0.935818	0.0081711	0.0230511
AC005013.1	NA		AC005013.1	0.208149	0.142567	-0.545977	3.52993e-05	0.000314781
SULT1C2P2	106480333		SULT1C2P2	0.157379	0.0809711	-0.958765	5.21334e-05	0.000427992
LRRC31	79782		LRRC31	1.49563	0.853096	-0.809977	1.24346e-07	3.62743e-06
DENND6A-AS1	106144528		DENND6A-AS1	0.279567	0.178875	-0.644245	0.00217301	0.00816821
AC083805.2	NA		AC083805.2	0.387642	0.270317	-0.520073	0.000767599	0.00359323
LINC00589	619351		LINC00589	0.180691	0.273722	0.599186	3.37859e-05	0.000304263
SPTLC1P4	100874500		SPTLC1P4	0.0833558	0.135121	0.696896	0.00154671	0.00621894
KCNK9	51305		KCNK9	0.0934443	0.209547	1.16509	0.00708536	0.020665
VIP	7432		VIP	0.181354	0.128053	-0.50207	0.00192126	0.00739082
RPL5P11	402193		RPL5P11	0.104952	0.0718461	-0.546743	0.0162013	0.0394331
CNTN6	27255		CNTN6	0.431037	0.19423	-1.15005	2.95706e-08	1.10304e-06
AC008763.1	NA		AC008763.1	0.876359	0.609708	-0.523405	5.3572e-09	2.70385e-07
LRRC37A14P	106479025		LRRC37A14P	0.19062	0.11653	-0.70999	7.71276e-05	0.000580957
AC015909.3	NA		AC015909.3	0.0347951	0.0194756	-0.837218	0.00137444	0.00566735
NRAD1	121838		NRAD1	0.0919031	0.0426513	-1.10752	1.58558e-05	0.000167937
CSTP1	1480		CSTP1	0.471572	0.267521	-0.817826	1.74985e-07	4.71838e-06
LINC00163	727699		LINC00163	0.077423	0.0526419	-0.556552	1.56842e-05	0.000166378
BZW1-AS1	101927795		BZW1-AS1	0.0445636	0.071107	0.674125	0.0162685	0.0395488
AC016745.2	NA		AC016745.2	0.0510032	0.0306976	-0.732463	8.23005e-08	2.61304e-06
AC131953.1	NA		AC131953.1	0.269848	0.187312	-0.526706	0.000205889	0.00126418
AC016924.1	NA		AC016924.1	0.278072	0.187102	-0.571631	0.00012001	0.000826865
VWA3A	146177		VWA3A	0.643993	0.319607	-1.01075	1.14554e-07	3.38883e-06
BAAT	570		BAAT	1.02454	0.639694	-0.679529	2.04034e-06	3.33402e-05
TUBA4B	80086		TUBA4B	0.83483	0.514265	-0.69897	0.000318354	0.00178506
TMCO2	127391		TMCO2	0.0450575	0.0286067	-0.655416	0.000488482	0.00251139
GAS2L1P2	340508		GAS2L1P2	0.0232204	0.0157106	-0.563658	0.00416239	0.0136276
SNORD123	100113384		SNORD123	0.748986	0.509207	-0.556686	0.000303283	0.00171788
ADAMTS9-AS2	100507098		ADAMTS9-AS2	0.26154	0.152069	-0.782307	2.5841e-12	7.50626e-10
ABCA4	24		ABCA4	1.47437	0.968505	-0.606271	4.30771e-06	5.95253e-05
CATSPER4	378807		CATSPER4	0.0352494	0.0233705	-0.592912	0.00372853	0.0125224
LINC01933	101927115		LINC01933	0.0486516	0.032972	-0.561243	7.26369e-06	9.0896e-05
AC121758.2	NA		AC121758.2	0.0270439	0.0190172	-0.508001	0.00732122	0.0211877
DPYD-AS1	100873932		DPYD-AS1	0.561181	0.389259	-0.527735	0.0203387	0.0471353
MORN5	254956		MORN5	1.00726	0.613279	-0.715827	1.09968e-05	0.000125793
DYNLRB2	83657		DYNLRB2	0.839236	0.555529	-0.595213	0.000284249	0.00163784
MTCYBP21	107075260		MTCYBP21	0.137587	0.0882215	-0.641146	0.00568039	0.0173435
FGF14-IT1	283480		FGF14-IT1	0.0583958	0.0245817	-1.24828	0.00148425	0.00602103
AC006237.1	NA		AC006237.1	0.515216	0.344029	-0.582646	0.000177944	0.00112785
ZNF840P	100533646		ZNF840P	0.0484453	0.0287833	-0.751124	0.000162595	0.00104981
LINC01819	102723854		LINC01819	0.155614	0.0768533	-1.0178	4.81974e-05	0.000402825
LINC02387	101929027		LINC02387	0.223292	0.370499	0.730539	0.0183478	0.0435035
AL137026.1	NA		AL137026.1	0.420251	0.213585	-0.976443	2.82232e-10	2.95263e-08
METTL21C	196541		METTL21C	0.0582503	0.036766	-0.663892	0.00236779	0.00873448
AL109659.3	NA		AL109659.3	0.110519	0.0593277	-0.897522	9.89399e-05	0.000710041
NME9	347736		NME9	0.476368	0.314929	-0.597051	6.92896e-07	1.39012e-05
AC023509.2	NA		AC023509.2	0.182014	0.106863	-0.76828	2.87635e-10	2.98627e-08
C1orf61	NA		C1orf61	0.158978	0.384339	1.27355	0.000155715	0.00101354
IRX6	79190		IRX6	0.94955	0.657667	-0.529886	0.000349016	0.00192135
AC130456.1	NA		AC130456.1	0.226403	0.134219	-0.754301	2.76414e-05	0.000262053
AC034102.5	NA		AC034102.5	0.189338	0.130179	-0.540464	0.00104908	0.00458177
LINC01435	103695365		LINC01435	0.0151018	0.00934663	-0.692202	0.00814116	0.0229785
C11orf97	643037		C11orf97	0.620198	0.365115	-0.764379	0.000567096	0.00282771
SALRNA1	104548971		SALRNA1	0.300914	0.183799	-0.711227	0.000188998	0.00118471
AC007638.2	NA		AC007638.2	0.17054	0.105896	-0.687469	1.13978e-09	8.02103e-08
KHDRBS2-OT1	112577463		KHDRBS2-OT1	0.310776	0.192564	-0.690538	4.67649e-05	0.000393623
LINC01539	100505474		LINC01539	0.0205068	0.013578	-0.594832	3.16203e-05	0.000289476
AL023583.1	NA		AL023583.1	0.21601	0.144167	-0.58336	1.229e-07	3.59387e-06
C10orf67	256815		C10orf67	0.172403	0.107047	-0.687548	0.00010254	0.000730083
MRPS9-AS2	102724691		MRPS9-AS2	0.119746	0.0837863	-0.515186	0.000248074	0.0014719
RNU12-2P	26823		RNU12-2P	0.204869	0.137949	-0.570571	0.00111813	0.00480864
AC011297.1	NA		AC011297.1	0.227011	0.384406	0.759872	0.00499009	0.0156939
OR7E29P	26644		OR7E29P	0.0603263	0.0409878	-0.557593	0.0156903	0.0384373
LINC00885	401109		LINC00885	0.662034	0.421624	-0.65095	5.38711e-12	1.30724e-09
LINC02718	105376592		LINC02718	0.183883	0.115274	-0.673729	3.24606e-07	7.67912e-06
PLD4	122618		PLD4	0.96999	0.674444	-0.524272	1.71251e-08	7.16081e-07
HCG14	414760		HCG14	0.349178	0.236584	-0.561606	4.78374e-05	0.000400675
AC007787.2	NA		AC007787.2	0.240208	0.126228	-0.928251	8.95293e-07	1.69882e-05
AC005162.1	NA		AC005162.1	0.14749	0.0832555	-0.824999	0.0099464	0.0269298
AC145146.1	NA		AC145146.1	0.277885	0.18894	-0.556558	0.00487481	0.0154059
AC060834.1	NA		AC060834.1	0.238943	0.121028	-0.981331	1.28134e-09	8.7907e-08
ATP5MC1P3	646619		ATP5MC1P3	0.124912	0.0716403	-0.802064	0.000101409	0.000723893
ADH1B	125		ADH1B	2.65881	1.77201	-0.585393	2.46703e-09	1.49362e-07
AL355512.1	NA		AL355512.1	0.163231	0.266492	0.707179	0.00458263	0.0146813
AC090136.3	NA		AC090136.3	0.121884	0.0827154	-0.559282	8.9312e-05	0.000656614
ACSM1	116285		ACSM1	0.541548	0.373591	-0.535631	3.12928e-09	1.7801e-07
AC023796.1	NA		AC023796.1	0.230577	0.155637	-0.567064	0.000284793	0.00164056
AC006994.1	NA		AC006994.1	0.0674255	0.0467188	-0.529291	0.0102992	0.0276817
AC104837.2	NA		AC104837.2	0.183296	0.124597	-0.556908	0.000411335	0.00219967
LINC01234	100506465		LINC01234	0.148572	0.308855	1.05577	7.27557e-05	0.000555536
AL355994.2	NA		AL355994.2	0.0646784	0.101271	0.646862	0.00128811	0.0053796
LINC01765	105378916		LINC01765	0.584931	0.319197	-0.87382	6.98722e-06	8.79231e-05
AC084855.2	NA		AC084855.2	0.0492792	0.0323946	-0.605225	0.000640528	0.00311758
TAFA1	407738		TAFA1	0.0535417	0.0361184	-0.567929	0.00438974	0.0142117
STOML3	161003		STOML3	0.66126	0.425145	-0.637261	0.00389995	0.0129704
AC008752.4	NA		AC008752.4	1.09366	0.760942	-0.523302	2.53257e-16	1.72879e-12
TNXA	7146		TNXA	0.170602	0.0839493	-1.02304	4.23562e-06	5.87692e-05
LINC02772	105371455		LINC02772	0.586817	0.37861	-0.632199	8.68953e-06	0.000104569
RCOR2	283248		RCOR2	1.01804	1.45536	0.515586	4.43045e-08	1.55293e-06
CYP2U1-AS1	101929595		CYP2U1-AS1	0.15255	0.0990448	-0.623129	0.0155796	0.0382272
AL021328.1	NA		AL021328.1	0.573598	0.359085	-0.675714	5.11341e-08	1.77277e-06
GGTLC3	728226		GGTLC3	0.10064	0.0603028	-0.738904	0.000138935	0.00092708
AC007684.1	NA		AC007684.1	0.504098	0.342411	-0.557976	0.0202924	0.0470479
UMODL1-AS1	150147		UMODL1-AS1	0.314852	0.216038	-0.543391	0.000266065	0.00155832
CYP4Z1	199974		CYP4Z1	0.386219	0.234323	-0.720921	7.25459e-10	5.72504e-08
ACTN2	88		ACTN2	0.224955	0.13192	-0.769975	1.62535e-08	6.89133e-07
AC009185.1	NA		AC009185.1	0.0714747	0.0474873	-0.589891	0.000283462	0.00163462
INHA	3623		INHA	0.791135	1.49355	0.916751	0.00139519	0.00573386
CHIAP2	149620		CHIAP2	0.414755	0.258107	-0.684288	2.98956e-05	0.000277842
CYP21A1P	1590		CYP21A1P	0.466583	0.266096	-0.81019	2.54834e-08	9.7591e-07
AC109597.2	NA		AC109597.2	0.146478	0.103364	-0.502951	0.0028053	0.00999851
AC073149.1	NA		AC073149.1	0.609209	0.401024	-0.603249	0.00085122	0.00389911
PTPRN	5798		PTPRN	0.206369	0.446103	1.11215	2.47339e-05	0.000239659
RUFY4	285180		RUFY4	0.513638	0.352714	-0.542256	2.35185e-05	0.000229675
AL450322.2	NA		AL450322.2	0.0439154	0.062159	0.501235	0.0160803	0.0392049
RRM2P3	100420159		RRM2P3	0.4512	0.295634	-0.609958	5.43988e-07	1.14611e-05
AC090337.1	NA		AC090337.1	0.150814	0.0967342	-0.640674	0.00135635	0.00560629
NLRP9	338321		NLRP9	0.0298578	0.0192409	-0.633928	0.00515822	0.0160948
ARPP21	10777		ARPP21	0.00927015	0.00498752	-0.894271	0.00743458	0.0214453
AC011816.2	NA		AC011816.2	0.26164	0.181227	-0.529786	3.55693e-05	0.000316738
SNORA70F	100337591		SNORA70F	0.387068	0.233776	-0.727461	6.62125e-06	8.40117e-05
LYST-AS1	100874266		LYST-AS1	0.172459	0.103563	-0.735744	0.00226062	0.00842794
SRGAP3-AS2	101927416		SRGAP3-AS2	0.956086	0.576782	-0.729115	0.000288071	0.00165532
CCDC60	160777		CCDC60	0.415104	0.278286	-0.576904	0.000984411	0.00435781
GAS2L2	246176		GAS2L2	0.821004	0.501898	-0.709995	1.39262e-08	6.13314e-07
TTPA	7274		TTPA	0.226694	0.160029	-0.502415	0.00511326	0.0159914
LINC00941	100287314		LINC00941	0.324475	0.541027	0.737596	4.90245e-05	0.000408487
LINC01016	100507584		LINC01016	0.0204031	0.0118975	-0.778133	3.08851e-05	0.000284425
AL078645.1	NA		AL078645.1	0.269546	0.145988	-0.88468	0.00102698	0.00450252
LY86-AS1	285780		LY86-AS1	0.0452922	0.0315591	-0.521207	0.000124996	0.000854272
AC079777.1	NA		AC079777.1	0.125355	0.082277	-0.607463	5.57657e-08	1.90812e-06
MACC1-AS1	100874041		MACC1-AS1	0.266991	0.117392	-1.18545	0.000182826	0.00115344
AC094019.2	NA		AC094019.2	0.506827	0.346664	-0.547954	0.000352466	0.00193688
ARHGEF4	50649		ARHGEF4	0.6974	0.986541	0.500391	4.11529e-05	0.000354585
GLYATL2	219970		GLYATL2	0.557379	0.257297	-1.11523	0.00112937	0.00484102
AL589647.1	NA		AL589647.1	0.104647	0.0696017	-0.588333	0.00598321	0.0180681
BCRP4	616		BCRP4	0.0675046	0.0383032	-0.81752	0.00695331	0.0203538
DRD1	1812		DRD1	0.404	0.266258	-0.601533	0.000629614	0.00307387
H3P37	664611		H3P37	0.102517	0.0695451	-0.559846	2.77578e-06	4.22244e-05
MSI1	4440		MSI1	0.685435	0.98805	0.527564	0.0174145	0.041751
AC027288.3	NA		AC027288.3	0.635851	0.444568	-0.516284	9.62145e-08	2.94853e-06
OLIG1	116448		OLIG1	0.333414	0.172609	-0.949808	7.76887e-07	1.52501e-05
MEIS1-AS2	100873998		MEIS1-AS2	0.105164	0.0709433	-0.567909	0.00672988	0.0198145
FAM90A2P	729689		FAM90A2P	0.0423135	0.0291879	-0.535745	0.000194372	0.00121144
AC021231.1	NA		AC021231.1	0.0794542	0.0464786	-0.773557	0.00728548	0.021105
AC016907.2	NA		AC016907.2	0.0391779	0.0275631	-0.507303	9.15087e-05	0.000668087
ZNF474	133923		ZNF474	0.552133	0.352451	-0.647593	1.92155e-05	0.000194542
AC010261.1	NA		AC010261.1	0.143211	0.0834735	-0.778751	0.0180432	0.0429282
PRICKLE2-AS3	100874243		PRICKLE2-AS3	0.089007	0.0560375	-0.667527	0.00405661	0.013371
AC034236.3	NA		AC034236.3	0.138629	0.091293	-0.602655	6.147e-06	7.92838e-05
AC000061.1	NA		AC000061.1	0.208427	0.129446	-0.687199	0.00190343	0.00734065
RN7SKP18	106480838		RN7SKP18	0.384501	0.194463	-0.98349	4.80448e-10	4.25929e-08
MANCR	100216001		MANCR	0.135037	0.296455	1.13446	0.000147829	0.000972275
VIL1	7429		VIL1	0.985444	1.4229	0.529993	0.00776932	0.0222146
AL031005.1	NA		AL031005.1	0.186266	0.1155	-0.689475	3.42564e-05	0.000307587
AC027279.1	NA		AC027279.1	0.191505	0.122003	-0.650461	0.00175514	0.00688798
C17orf50	146853		C17orf50	0.392942	0.259002	-0.601353	2.65698e-07	6.53593e-06
OR52N4	390072		OR52N4	0.228793	0.137026	-0.739598	5.61146e-06	7.34873e-05
ZBTB20	26137		ZBTB20	0.363981	0.254249	-0.517622	0.00033645	0.00186702
ELOCP28	100287483		ELOCP28	0.143286	0.0941717	-0.605532	0.000436263	0.00230142
AL390778.2	NA		AL390778.2	0.243288	0.117028	-1.05581	0.000803786	0.00372481
AL445430.2	NA		AL445430.2	0.167423	0.103994	-0.686992	5.58173e-05	0.000450914
TRPC5OS	100329135		TRPC5OS	0.0467546	0.0282894	-0.724848	0.00981664	0.0266534
AC004594.1	NA		AC004594.1	0.283926	0.192002	-0.564395	4.49317e-05	0.000380894
AC026785.3	NA		AC026785.3	0.500113	0.884126	0.821998	9.5693e-05	0.000691792
CDK5R2	8941		CDK5R2	0.229056	0.44902	0.97108	0.011263	0.0296505
AP001527.1	NA		AP001527.1	0.0507427	0.0285623	-0.829087	0.000246019	0.00146288
AC024337.2	NA		AC024337.2	0.154523	0.0954199	-0.695459	3.24015e-09	1.81668e-07
TMEM211	255349		TMEM211	0.194688	0.116638	-0.73912	1.48712e-06	2.56571e-05
AC020951.1	NA		AC020951.1	0.242805	0.160394	-0.598176	0.00222531	0.00832015
RAB3B	5865		RAB3B	0.388112	0.641938	0.725961	0.000203729	0.00125461
SLC7A10	56301		SLC7A10	0.770338	0.527712	-0.54574	0.000254615	0.00150287
DNAH17-AS1	100996295		DNAH17-AS1	0.126577	0.225122	0.830695	1.51651e-06	2.60266e-05
PLCH1-AS2	100874036		PLCH1-AS2	0.175496	0.111572	-0.653459	0.00243002	0.00891826
CATSPERE	257044		CATSPERE	0.381139	0.26121	-0.54511	1.6429e-13	9.77556e-11
SERPINB5	5268		SERPINB5	0.871769	1.55864	0.838273	1.54277e-05	0.000164488
AP000344.2	NA		AP000344.2	0.334358	0.236316	-0.500672	6.07292e-05	0.000481618
LINC01081	101154687		LINC01081	0.0725848	0.039494	-0.878033	2.29887e-05	0.00022547
RPL21P90	100271423		RPL21P90	0.0988668	0.0645683	-0.614661	0.0110492	0.0291946
PRDM16-DT	440556		PRDM16-DT	0.660574	0.433642	-0.607215	8.88755e-08	2.7766e-06
AL138789.1	NA		AL138789.1	0.108561	0.189557	0.804128	0.000597633	0.00294959
PRR29-AS1	400612		PRR29-AS1	0.124691	0.0822861	-0.599638	0.000879856	0.00399875
C11orf88	NA		C11orf88	0.618215	0.36459	-0.761836	0.000133353	0.000897733
SBSN	374897		SBSN	0.265288	0.519742	0.970237	0.000511647	0.00260985
AC243960.7	NA		AC243960.7	0.125843	0.0844213	-0.575947	0.00189188	0.00730648
CYP4F24P	388514		CYP4F24P	0.1429	0.0844688	-0.758514	0.000519117	0.00263613
AC084855.1	NA		AC084855.1	0.0851101	0.0499542	-0.768724	3.27616e-05	0.000297095
ADAMTS9-AS1	101929335		ADAMTS9-AS1	0.218218	0.14294	-0.610358	0.00425649	0.0138642
LINC00891	441501		LINC00891	0.094549	0.0555624	-0.766952	2.11847e-05	0.000210652
CAV3	859		CAV3	0.095995	0.0413036	-1.21669	6.75589e-09	3.27074e-07
AL008723.2	NA		AL008723.2	0.36113	0.239674	-0.591444	0.00410148	0.0134753
AF131215.2	NA		AF131215.2	0.116984	0.0543969	-1.10472	0.00389549	0.0129604
CSP2	649024		CSP2	0.0957481	0.0612065	-0.645559	6.56007e-06	8.34293e-05
CNR2	1269		CNR2	0.315499	0.219918	-0.520667	0.000729835	0.00346396
AP005264.7	NA		AP005264.7	0.015251	0.00885308	-0.784655	0.00681684	0.020023
AC092681.2	NA		AC092681.2	0.0947463	0.0627256	-0.595014	0.0062551	0.0187091
AL513123.1	NA		AL513123.1	0.157361	0.25105	0.673899	0.00103893	0.00454617
PRSS54	221191		PRSS54	0.0208465	0.0122021	-0.772674	0.000678285	0.00326988
OR5BK1P	401718		OR5BK1P	0.157842	0.105498	-0.581265	0.00632835	0.018888
AL445493.3	NA		AL445493.3	0.681796	0.399915	-0.769647	8.41516e-07	1.61928e-05
LINC02391	101930023		LINC02391	0.283057	0.19726	-0.520995	5.67754e-06	7.41748e-05
PPIAP84	111082984		PPIAP84	0.157534	0.102747	-0.616558	0.0165859	0.0401559
ANKUB1	389161		ANKUB1	0.19906	0.136533	-0.543955	0.01771	0.0422961
CASQ1	844		CASQ1	0.247429	0.168148	-0.557284	1.09379e-08	4.98596e-07
NCAPGP2	100421148		NCAPGP2	0.110673	0.0601578	-0.879481	0.00175882	0.00690108
Z73965.1	NA		Z73965.1	0.230209	0.159077	-0.533217	8.47823e-06	0.000102443
CYP4Z2P	163720		CYP4Z2P	0.561793	0.341239	-0.719255	6.81321e-09	3.29265e-07
AC011458.2	NA		AC011458.2	0.161103	0.10996	-0.551009	0.0199971	0.0465094
ADGRF5-AS1	101926962		ADGRF5-AS1	0.171869	0.0940322	-0.870082	8.91888e-05	0.000656061
AC139103.1	NA		AC139103.1	0.114796	0.0545474	-1.07349	0.0131212	0.0333807
HTR4	3360		HTR4	0.0477932	0.0316752	-0.59345	0.00017164	0.00109783
INMT-MINDY4	100526825		INMT-MINDY4	0.0442861	0.0248843	-0.831616	0.000148782	0.000976794
FLJ46284	441369		FLJ46284	0.179042	0.125235	-0.515657	3.0168e-06	4.52354e-05
AC124303.2	NA		AC124303.2	0.0370846	0.0255364	-0.538265	0.00214551	0.00807821
AL137246.1	NA		AL137246.1	0.0656727	0.0360583	-0.864963	7.34887e-05	0.000558944
AC111188.1	NA		AC111188.1	0.031533	0.020214	-0.641504	0.000472258	0.00244548
PTHLH	5744		PTHLH	0.887899	1.3397	0.593443	2.53825e-06	3.93342e-05
AC008759.2	NA		AC008759.2	0.287483	0.183469	-0.647943	7.6378e-08	2.47684e-06
CLUL1	27098		CLUL1	0.759836	0.42821	-0.827368	2.67704e-13	1.32903e-10
GUSBP4	375513		GUSBP4	0.520902	0.358487	-0.539093	3.03729e-10	3.08325e-08
THBS4	7060		THBS4	1.43847	1.01299	-0.505907	8.38503e-07	1.6169e-05
CFAP100	348807		CFAP100	0.559432	0.287614	-0.959829	1.46837e-07	4.11219e-06
DPRXP2	503643		DPRXP2	0.126654	0.0864356	-0.551198	0.000517753	0.00263312
SCN1A-AS1	101929680		SCN1A-AS1	0.129757	0.079636	-0.704323	0.000350901	0.00193017
AC005062.1	NA		AC005062.1	0.300488	0.179685	-0.741836	7.75237e-06	9.56523e-05
OR5K2	402135		OR5K2	0.0752873	0.0531743	-0.501678	0.000530846	0.00268421
ERICH3	127254		ERICH3	0.523642	0.315844	-0.72937	0.00191716	0.00737922
LINC01645	102724661		LINC01645	0.234327	0.151572	-0.628522	0.000837778	0.00385045
RNU2-5P	26852		RNU2-5P	0.322821	0.219234	-0.558263	0.0189627	0.0446358
RPS3AP27	100271255		RPS3AP27	0.185544	0.106677	-0.798516	0.00577572	0.0175639
AC097493.1	NA		AC097493.1	0.154151	0.0936763	-0.718586	0.000393571	0.00212255
AMY2B	280		AMY2B	1.05611	0.688951	-0.616287	2.49837e-14	2.43635e-11
ERVFRD-1	405754		ERVFRD-1	0.176051	0.103569	-0.7654	1.35603e-07	3.86496e-06
ANKFN1	162282		ANKFN1	0.490379	0.308788	-0.66728	6.31176e-06	8.10347e-05
NUP210L	91181		NUP210L	0.513695	0.343246	-0.581672	1.12063e-05	0.000127602
CCDC170	80129		CCDC170	1.25823	0.881888	-0.51273	1.43053e-06	2.48793e-05
CNTN2	6900		CNTN2	0.0555304	0.0296324	-0.906104	2.54542e-08	9.7591e-07
MS4A2	2206		MS4A2	1.09792	0.723477	-0.601754	1.24142e-09	8.55986e-08
AC011468.3	NA		AC011468.3	0.225979	0.153696	-0.55611	1.08685e-07	3.25043e-06
AL355102.2	NA		AL355102.2	0.0674822	0.102291	0.600093	0.00153801	0.00619493
AP003117.1	NA		AP003117.1	0.0885181	0.0552816	-0.679175	0.00568874	0.0173593
DNAI2	64446		DNAI2	0.622219	0.402799	-0.627365	0.000332808	0.00185153
MTAPP1	100874257		MTAPP1	0.0891077	0.053337	-0.740414	0.00137331	0.0056652
AL031848.1	NA		AL031848.1	0.246298	0.16563	-0.572437	0.000344274	0.00190138
OR7E94P	79273		OR7E94P	0.0621931	0.0374758	-0.730794	7.61651e-05	0.000575135
AL512631.1	NA		AL512631.1	0.193418	0.125196	-0.62753	0.00106466	0.00462979
BSNDP2	100422517		BSNDP2	0.151572	0.0971213	-0.642143	0.000206	0.00126442
C8orf34	116328		C8orf34	0.446532	0.297248	-0.587095	3.23366e-09	1.81668e-07
AL022313.2	NA		AL022313.2	0.395291	0.642666	0.701155	0.00950306	0.02593
GIP	2695		GIP	0.106238	0.210483	0.986411	0.0015806	0.00632665
AC105254.1	NA		AC105254.1	0.268046	0.186075	-0.526598	5.02523e-06	6.74601e-05
AP002358.1	NA		AP002358.1	0.215433	0.102987	-1.06478	2.42055e-05	0.000235321
AC093390.1	NA		AC093390.1	0.0192011	0.0107496	-0.836905	0.000648924	0.00315002
AC093010.1	NA		AC093010.1	0.0601825	0.037415	-0.685727	0.00142848	0.00584163
HMGA1P3	144712		HMGA1P3	0.318769	0.469	0.557075	1.49886e-09	9.93356e-08
AC010425.1	NA		AC010425.1	0.125027	0.0795159	-0.65293	0.0217847	0.0498476
AP005230.1	NA		AP005230.1	0.199517	0.292791	0.553359	0.000546653	0.00274836
AC131956.2	NA		AC131956.2	0.150493	0.105188	-0.516725	4.72632e-05	0.000397206
AC005899.1	NA		AC005899.1	0.254492	0.168314	-0.596462	1.77622e-06	2.96272e-05
KRT2	3849		KRT2	0.0303337	0.018754	-0.693726	0.00274216	0.00982179
AL358075.1	NA		AL358075.1	0.191016	0.118921	-0.683694	0.000302293	0.00171532
RANBP3L	202151		RANBP3L	0.421879	0.286552	-0.558035	7.36975e-07	1.46031e-05
LACTB2-AS1	286190		LACTB2-AS1	0.266021	0.184639	-0.526838	6.41361e-07	1.30983e-05
GFY	100507003		GFY	0.157662	0.225773	0.518044	0.00034343	0.0018981
CPNE6	9362		CPNE6	0.0417599	0.0238561	-0.807759	0.00494916	0.0155867
FAM153B	202134		FAM153B	0.12208	0.0678333	-0.847757	0.000762707	0.00357462
BX324167.2	NA		BX324167.2	0.092761	0.0632888	-0.551569	5.61912e-08	1.91712e-06
LINC01778	105378622		LINC01778	0.206446	0.119785	-0.785321	5.53428e-06	7.26508e-05
STRIP2	57464		STRIP2	0.956466	1.59906	0.741436	3.75339e-13	1.73706e-10
SLC10A1	6554		SLC10A1	0.130361	0.0884381	-0.559771	0.00822818	0.0231715
BX842568.3	NA		BX842568.3	0.16334	0.1002	-0.704996	8.82366e-06	0.000105997
AL049874.1	NA		AL049874.1	0.152011	0.0708154	-1.10204	0.0042769	0.0139107
AC011444.2	NA		AC011444.2	0.186751	0.112426	-0.732135	0.00664328	0.0196236
STXBP5L	9515		STXBP5L	0.0481056	0.110144	1.19511	0.0018383	0.0071482
PARP11-AS1	105369609		PARP11-AS1	0.153585	0.105936	-0.535839	0.00551898	0.016934
TPRG1LP1	100130490		TPRG1LP1	0.291795	0.200339	-0.54251	0.00050068	0.00256637
CHRNA9	55584		CHRNA9	0.381951	0.686557	0.845992	0.00071306	0.00340149
AC010998.3	NA		AC010998.3	0.464654	0.280334	-0.72901	0.00025088	0.00148499
ESPL1	9700		ESPL1	1.06008	1.53435	0.533455	4.1011e-13	1.85207e-10
PACRG	135138		PACRG	0.570148	0.386769	-0.559866	0.000277038	0.001606
RNASE10	338879		RNASE10	0.0901825	0.165698	0.877636	0.00859511	0.0239797
ZNF33BP1	100419868		ZNF33BP1	0.154892	0.0919718	-0.752004	0.0011835	0.00503042
FCGBP	8857		FCGBP	2.56967	1.77953	-0.530088	3.16371e-09	1.79595e-07
TMLHE-AS1	100507404		TMLHE-AS1	0.0745262	0.0503588	-0.565503	0.00133715	0.00554455
AL391822.1	NA		AL391822.1	0.0821568	0.0558214	-0.557562	0.00483601	0.0153122
AC012409.5	NA		AC012409.5	0.0299699	0.0191029	-0.649721	0.00359593	0.0121639
AC005920.2	NA		AC005920.2	0.224993	0.156174	-0.526719	0.0041687	0.0136406
AC013643.3	NA		AC013643.3	0.0630469	0.0440205	-0.518251	1.75597e-05	0.000181548
AC124861.1	NA		AC124861.1	0.0928249	0.0589232	-0.655677	0.00906822	0.0250058
TM4SF19	116211		TM4SF19	0.511043	0.724255	0.503053	0.00281954	0.0100323
PCSK1	5122		PCSK1	0.501719	1.12483	1.16475	0.000384608	0.0020812
ADGRF5P2	441416		ADGRF5P2	0.198064	0.135367	-0.549089	2.20566e-07	5.61282e-06
AC078923.1	NA		AC078923.1	0.305146	0.443645	0.539906	0.00382336	0.0127702
CYMP	643160		CYMP	0.134144	0.0560066	-1.26012	0.00259026	0.00937604
AC015983.2	NA		AC015983.2	0.21587	0.123648	-0.803929	5.44766e-05	0.000442704
LINC01644	101927722		LINC01644	0.91939	0.618074	-0.572898	1.04677e-05	0.000121264
MAB21L1	4081		MAB21L1	0.0821396	0.0355664	-1.20756	0.00410157	0.0134753
AL021368.2	NA		AL021368.2	0.400311	0.262926	-0.606462	5.20571e-13	2.25052e-10
IL17C	27189		IL17C	0.282372	0.546189	0.951801	5.78299e-05	0.000464152
GHRL	51738		GHRL	0.614187	0.416917	-0.558917	3.58824e-12	9.24311e-10
AL021026.1	NA		AL021026.1	0.138524	0.08239	-0.749594	1.20002e-05	0.000134676
MTND6P21	100873332		MTND6P21	0.112388	0.0786045	-0.515806	0.0139594	0.0351107
SAXO2	283726		SAXO2	0.851681	0.56573	-0.590201	2.78794e-06	4.23385e-05
AC003035.1	NA		AC003035.1	0.190123	0.128644	-0.563547	0.00143583	0.00586688
LNCAROD	101928687		LNCAROD	0.110945	0.28037	1.33748	0.00283032	0.0100625
LMO7DN	729420		LMO7DN	0.224505	0.156562	-0.520015	1.11621e-05	0.000127205
AL132655.2	NA		AL132655.2	0.239707	0.169201	-0.502528	0.00986056	0.026753
AC068580.2	NA		AC068580.2	0.0987141	0.152173	0.62438	0.0194679	0.0455776
AMY1B	277		AMY1B	0.0616316	0.0292968	-1.07293	0.000271413	0.00158218
AL357134.1	NA		AL357134.1	0.223297	0.133012	-0.747412	0.00449388	0.0144581
AL050320.1	NA		AL050320.1	0.1773	0.119358	-0.570897	0.00288738	0.0102177
GPR179	440435		GPR179	0.103993	0.0732771	-0.505046	1.38241e-05	0.00015027
RNA5SP490	100873732		RNA5SP490	0.475745	0.277867	-0.775796	5.10886e-05	0.000421061
FOXI1	2299		FOXI1	0.128605	0.0784398	-0.713287	0.00126477	0.00530404
AL049779.3	NA		AL049779.3	0.170277	0.106903	-0.671581	0.000962995	0.00429229
RGS22	26166		RGS22	0.427632	0.274932	-0.637296	2.61552e-05	0.000250585
AL354861.2	NA		AL354861.2	0.177578	0.0906949	-0.969356	5.58847e-07	1.16483e-05
AC026992.2	NA		AC026992.2	0.19521	0.130331	-0.582855	0.000200703	0.0012407
CASR	846		CASR	0.282659	0.134957	-1.06656	3.86041e-06	5.44465e-05
CTNNA3	29119		CTNNA3	0.0327101	0.0224423	-0.543517	0.00232985	0.0086283
KCNA10	3744		KCNA10	0.038778	0.0244982	-0.662565	9.04767e-05	0.000662857
ATP6V0E1P2	100874503		ATP6V0E1P2	0.157929	0.11113	-0.507026	0.0180405	0.0429277
AC095032.1	NA		AC095032.1	0.178883	0.105601	-0.760393	5.31713e-08	1.83082e-06
AC105101.1	NA		AC105101.1	0.0256558	0.0153999	-0.736358	0.00420564	0.0137445
AC126177.3	NA		AC126177.3	0.0459188	0.031039	-0.565004	0.00341609	0.0117034
CNMD	11061		CNMD	0.673916	0.471377	-0.515689	0.00134744	0.00557704
AC104109.3	NA		AC104109.3	0.0427485	0.0655501	0.616724	0.000168841	0.00108221
DNAI1	27019		DNAI1	0.698464	0.429111	-0.702837	2.65666e-05	0.000253814
RPL17P25	442232		RPL17P25	0.116559	0.0670039	-0.798743	0.00300857	0.0105753
AC023510.1	NA		AC023510.1	0.151536	0.0820149	-0.885706	0.00365598	0.0123288
AC011383.1	NA		AC011383.1	0.0901359	0.042735	-1.07668	4.84607e-06	6.55384e-05
PPP2R2C	5522		PPP2R2C	0.573652	0.975751	0.766337	0.00120676	0.00511102
AL158847.1	NA		AL158847.1	0.084423	0.0354013	-1.25384	1.22787e-05	0.000137237
RN7SL477P	106479397		RN7SL477P	0.237665	0.167223	-0.507156	0.000149769	0.000981388
CDH20	28316		CDH20	0.239076	0.121037	-0.982016	8.09176e-11	1.11028e-08
EPPIN	57119		EPPIN	0.0719383	0.0463642	-0.633751	0.00458503	0.0146873
AC019226.2	NA		AC019226.2	0.26649	0.163956	-0.700772	0.000151368	0.000989731
AL359881.1	NA		AL359881.1	1.02478	0.67635	-0.599466	1.86424e-07	4.92768e-06
RPSAP41	100270918		RPSAP41	0.0896856	0.0573393	-0.645353	0.0127668	0.0326525
AL157996.1	NA		AL157996.1	0.0863917	0.0445461	-0.955593	3.73395e-09	2.03504e-07
AL589765.7	NA		AL589765.7	0.235244	0.126703	-0.892707	6.57575e-05	0.000513443
NPFFR1	64106		NPFFR1	0.347477	0.234171	-0.569358	1.05604e-05	0.000121925
SCARNA5	677775		SCARNA5	0.8619	0.539022	-0.677178	0.000926214	0.00416027
ADGRB3	577		ADGRB3	0.260906	0.163251	-0.676434	3.7227e-07	8.48509e-06
AP001062.2	NA		AP001062.2	0.303505	0.183367	-0.726984	6.46175e-05	0.000505948
UNC13A	23025		UNC13A	0.194615	0.340445	0.806797	0.0192178	0.0451235
LBP	3929		LBP	0.44996	0.64005	0.508388	0.0059518	0.0179991
AL353746.1	NA		AL353746.1	0.0168781	0.0410939	1.28377	0.00284265	0.0100974
ZMAT4	79698		ZMAT4	0.142238	0.39812	1.4849	0.0165429	0.0400801
AL354861.3	NA		AL354861.3	0.0393086	0.0173447	-1.18035	1.14186e-05	0.000129586
KRT18P38	441133		KRT18P38	0.0639997	0.0942463	0.558371	0.000410646	0.0021977
AC012651.1	NA		AC012651.1	0.718816	0.491212	-0.549278	8.53914e-09	4.00621e-07
DIRAS3	9077		DIRAS3	1.31809	0.884479	-0.575553	2.597e-09	1.54828e-07
KIF6	221458		KIF6	0.252528	0.168405	-0.584512	2.85395e-06	4.32448e-05
AC073578.1	NA		AC073578.1	0.0970733	0.215798	1.15253	5.11262e-05	0.000421243
CYP4F25P	100288827		CYP4F25P	0.11817	0.0720239	-0.714309	5.19708e-05	0.000427043
AC020658.7	NA		AC020658.7	0.0286412	0.0178799	-0.679757	0.0114786	0.0301078
LINC02774	339529		LINC02774	0.0454159	0.0301222	-0.592372	0.000818227	0.00377776
CYP1B1-AS1	285154		CYP1B1-AS1	0.31094	0.210212	-0.564788	3.43468e-13	1.64533e-10
AC024257.1	NA		AC024257.1	0.212424	0.110879	-0.93796	6.54386e-06	8.3323e-05
ANGPTL7	10218		ANGPTL7	0.188821	0.106715	-0.82326	0.000420455	0.00223487
CATSPERD	257062		CATSPERD	0.283518	0.149869	-0.919741	6.86284e-05	0.000529949
CCNP	79935		CCNP	0.995918	1.44264	0.534611	4.23402e-06	5.87692e-05
LINC01122	400955		LINC01122	0.0461131	0.0325138	-0.504124	0.0135623	0.0343078
VN1R80P	100312825		VN1R80P	0.171888	0.118248	-0.53965	0.0159055	0.0388635
MAGEA6	4105		MAGEA6	0.680265	1.09557	0.687519	0.00798284	0.022644
MYH16	84176		MYH16	0.139682	0.230915	0.725217	0.000437167	0.00230444
AL049874.3	NA		AL049874.3	0.166194	0.0870127	-0.933572	0.00298236	0.0104994
AL390783.1	NA		AL390783.1	0.0456493	0.0289743	-0.655819	0.0102727	0.027627
AGBL2	79841		AGBL2	0.596859	0.418321	-0.512779	6.8228e-07	1.37185e-05
CLEC9A	283420		CLEC9A	0.281175	0.185356	-0.601167	2.32361e-06	3.66976e-05
FXYD1	5348		FXYD1	0.491544	0.321003	-0.614732	5.62375e-09	2.80727e-07
SNORA63C	109616970		SNORA63C	0.521355	0.304776	-0.774517	0.000284936	0.0016407
AC009093.3	NA		AC009093.3	0.570996	0.356422	-0.679895	0.000302557	0.0017164
STMND1	401236		STMND1	0.69092	0.447858	-0.625479	0.000690719	0.00331365
AP000851.2	NA		AP000851.2	0.185663	0.120204	-0.627208	0.00312019	0.0108882
AC090950.1	NA		AC090950.1	0.135235	0.0899168	-0.588803	0.0120772	0.0313041
AC006023.3	NA		AC006023.3	0.300446	0.201723	-0.574735	0.0103699	0.0278281
NECAB2	54550		NECAB2	0.234928	0.409536	0.801769	0.000107947	0.000760743
AC078899.4	NA		AC078899.4	0.152869	0.0800881	-0.932638	2.54369e-05	0.000245079
TRIM40	135644		TRIM40	0.053155	0.0885361	0.736061	0.00943773	0.0257973
CSAG1	158511		CSAG1	0.632578	0.938128	0.568543	0.013409	0.0339988
RPS3AP12	100270905		RPS3AP12	0.149015	0.0967302	-0.623421	0.00601993	0.0181569
BEST3	144453		BEST3	0.023351	0.045143	0.951014	0.000513216	0.00261688
AC011511.5	NA		AC011511.5	0.695153	0.489881	-0.504899	1.25579e-07	3.64779e-06
GPR33	2856		GPR33	0.0738063	0.0404517	-0.867543	0.00734839	0.021252
AL121989.1	NA		AL121989.1	0.160148	0.111101	-0.527531	0.0044354	0.0143164
CHRM1	1128		CHRM1	0.130788	0.0657978	-0.991119	2.60401e-06	4.00804e-05
GATA5	140628		GATA5	0.48442	0.342011	-0.502214	2.67847e-05	0.000255719
CABCOCO1	219621		CABCOCO1	1.14713	0.729821	-0.652416	9.2759e-07	1.74554e-05
SYNPR	132204		SYNPR	0.0590694	0.0372624	-0.664691	0.00105582	0.00460308
ANGPTL5	253935		ANGPTL5	0.12986	0.0707011	-0.877157	1.52815e-06	2.61616e-05
RNVU1-21	106480190		RNVU1-21	0.434373	0.279202	-0.637624	1.33354e-05	0.00014642
AP003119.1	NA		AP003119.1	0.371094	0.547806	0.561881	0.0140457	0.0352831
DSCAM-AS1	100506492		DSCAM-AS1	0.693653	1.18397	0.771343	0.00341394	0.0116986
AC012020.1	NA		AC012020.1	0.375509	0.256498	-0.549901	5.33131e-07	1.12759e-05
LINC01266	101927215		LINC01266	0.136272	0.0884385	-0.623743	0.000351993	0.00193539
ANKRD24	170961		ANKRD24	0.678781	0.447483	-0.601115	1.24918e-06	2.22933e-05
DNAH12	201625		DNAH12	0.370742	0.221593	-0.742502	7.1166e-05	0.000545686
DRP2	1821		DRP2	0.121348	0.247636	1.02908	3.02041e-07	7.28555e-06
DLK1	8788		DLK1	0.411815	0.240608	-0.77531	0.0203947	0.0472451
RNU6-759P	106479902		RNU6-759P	0.368399	0.249133	-0.564357	0.0107231	0.028543
RPL6P7	100270848		RPL6P7	0.237854	0.131332	-0.856853	0.00227944	0.00848767
CCR6	1235		CCR6	0.15512	0.0982617	-0.658688	3.20291e-06	4.72988e-05
PI16	221476		PI16	0.5165	0.353282	-0.54795	5.78075e-06	7.52097e-05
GRIA1	2890		GRIA1	0.317159	0.195329	-0.699296	5.77996e-05	0.000464045
BX664727.3	NA		BX664727.3	0.0709766	0.0443536	-0.678292	1.09066e-07	3.25825e-06
AC130469.1	NA		AC130469.1	0.251435	0.175406	-0.51949	6.03316e-05	0.000479579
AC106028.4	NA		AC106028.4	0.449037	0.303122	-0.566937	7.16222e-06	8.98734e-05
AC037487.1	NA		AC037487.1	0.158751	0.106873	-0.570872	0.00029531	0.00168739
ENO4	387712		ENO4	0.256233	0.172568	-0.570294	5.25522e-05	0.000430272
ABCC6P2	730013		ABCC6P2	1.09035	0.768131	-0.505364	1.62627e-11	3.0837e-09
AL121768.1	NA		AL121768.1	0.0375408	0.0255924	-0.552744	0.000140009	0.000932883
NR0B1	190		NR0B1	0.406863	0.800313	0.976021	4.01128e-05	0.00034804
AC138819.1	NA		AC138819.1	0.115005	0.0651781	-0.819236	9.41231e-05	0.000683337
ATP13A4	84239		ATP13A4	2.71803	1.83317	-0.568223	2.23586e-10	2.47167e-08
MAS1L	116511		MAS1L	0.0694074	0.035859	-0.952756	1.81468e-05	0.000186629
AC008080.1	NA		AC008080.1	0.168023	0.0891547	-0.914277	4.14922e-11	6.73365e-09
AC007906.2	NA		AC007906.2	2.2278	1.48054	-0.589499	9.01553e-06	0.000107591
AL357673.1	NA		AL357673.1	0.0249461	0.016785	-0.571637	0.000694707	0.00332964
AC137834.2	NA		AC137834.2	0.065357	0.110819	0.761795	0.00272697	0.00977302
DLEC1	9940		DLEC1	0.742219	0.504126	-0.558061	3.02561e-06	4.53178e-05
ANOS2P	3734		ANOS2P	0.117419	0.201336	0.777941	0.00548342	0.0168533
AL356608.1	NA		AL356608.1	0.063233	0.0429276	-0.558773	0.0151091	0.0373455
AL035448.1	NA		AL035448.1	0.252562	0.164842	-0.615548	0.0140394	0.035273
AC092828.1	NA		AC092828.1	0.212587	0.121592	-0.806001	0.00933343	0.0255952
AC122710.2	NA		AC122710.2	0.18955	0.276579	0.545116	1.26847e-05	0.000140852
TPSP2	650474		TPSP2	0.314781	0.560893	0.833378	0.00206953	0.00784622
AC005532.2	NA		AC005532.2	0.170165	0.0911384	-0.900807	0.00109714	0.00473783
AC084262.1	NA		AC084262.1	0.16946	0.301193	0.829745	0.000205018	0.00125968
NDUFAF4P3	100422532		NDUFAF4P3	0.356991	0.227445	-0.650373	1.03317e-07	3.12489e-06
CA1	759		CA1	0.144133	0.0877436	-0.716032	0.000573866	0.00285365
AP005131.1	NA		AP005131.1	0.150537	0.0792255	-0.92608	0.00139096	0.00572075
AC104162.1	NA		AC104162.1	0.152171	0.0928244	-0.71312	3.12246e-07	7.43968e-06
LINC01340	102546227		LINC01340	0.0717893	0.0419881	-0.773786	0.00129766	0.00541285
KRT78	196374		KRT78	0.134238	0.206277	0.619789	0.0117948	0.0307461
MSX2P1	55545		MSX2P1	0.103492	0.0720492	-0.522471	0.000955937	0.00426673
CD1E	913		CD1E	1.4787	0.910673	-0.699325	6.23124e-11	9.14752e-09
SPIN4-AS1	100874033		SPIN4-AS1	0.147811	0.0858776	-0.7834	0.000372732	0.00202805
TFF1	7031		TFF1	1.80091	2.65968	0.562523	0.000805985	0.00373197
AC093158.1	NA		AC093158.1	0.0749366	0.047531	-0.6568	1.06024e-05	0.000122254
AC114684.1	NA		AC114684.1	0.0995414	0.0639421	-0.638531	0.000245261	0.00145901
LRRC37A5P	652972		LRRC37A5P	0.211601	0.147331	-0.522282	1.34268e-06	2.3592e-05
CALML3-AS1	100132159		CALML3-AS1	0.142033	0.248113	0.804767	0.000872592	0.00397632
AC010998.1	NA		AC010998.1	0.229449	0.133879	-0.777241	0.000136815	0.000916389
AC005300.1	NA		AC005300.1	0.117808	0.0829135	-0.506758	0.00251771	0.00916737
HMGB3P10	100129320		HMGB3P10	0.13258	0.0854109	-0.634369	5.3284e-06	7.05244e-05
SHISA6	388336		SHISA6	0.154383	0.104963	-0.556631	0.00831099	0.0233556
KRT6A	3853		KRT6A	1.48674	2.41259	0.698433	0.0002298	0.00138029
ENPP6	133121		ENPP6	0.144804	0.0895027	-0.694096	0.00130943	0.00545534
AC104809.1	NA		AC104809.1	0.160288	0.092749	-0.789261	0.000935956	0.00419368
AC025040.1	NA		AC025040.1	0.0779286	0.0480142	-0.698692	0.000562759	0.00281089
DRD5	1816		DRD5	0.125409	0.0842384	-0.574089	0.00079468	0.00369152
TTC23L	153657		TTC23L	0.29232	0.187217	-0.642833	6.65882e-10	5.3522e-08
PITX2	5308		PITX2	0.610853	0.981663	0.684404	2.75564e-05	0.000261532
AC108471.1	NA		AC108471.1	0.296148	0.199579	-0.569363	0.0190566	0.0448106
AC007001.1	NA		AC007001.1	0.169423	0.0659238	-1.36176	0.00112426	0.00482822
ACOXL	55289		ACOXL	0.955249	0.666434	-0.519416	1.85546e-07	4.91877e-06
AC005014.3	NA		AC005014.3	0.385659	0.260907	-0.563792	4.16151e-05	0.000357327
AL139397.2	NA		AL139397.2	0.102205	0.0715621	-0.514203	0.000616854	0.00302717
AL590822.2	NA		AL590822.2	0.102659	0.0691705	-0.569629	0.000243265	0.00144935
OR14L1P	127617		OR14L1P	0.0467824	0.0250709	-0.899951	4.87506e-05	0.000406702
NKAIN1	79570		NKAIN1	0.221712	0.374172	0.755016	0.00135911	0.0056142
CR391992.1	NA		CR391992.1	0.172677	0.110965	-0.637969	0.000153308	0.0010005
IHO1	339834		IHO1	0.187073	0.131354	-0.510133	0.000627427	0.00306639
FADS6	283985		FADS6	0.391147	0.26419	-0.566136	0.000166145	0.00106793
AC069148.1	NA		AC069148.1	0.224048	0.15504	-0.531163	1.14923e-05	0.000130045
RASGRF1	5923		RASGRF1	1.27008	0.86767	-0.549705	3.33275e-07	7.83813e-06
AL136164.3	NA		AL136164.3	0.124926	0.0752318	-0.731657	0.00178133	0.00697475
CLEC19A	728276		CLEC19A	0.171665	0.115458	-0.572231	0.00431866	0.0140232
SCGB2A1	4246		SCGB2A1	1.79576	1.08644	-0.724983	1.38018e-07	3.92288e-06
SLC6A13	6540		SLC6A13	0.117735	0.0753302	-0.644244	0.00393561	0.0130653
LINC01845	285627		LINC01845	0.0402944	0.0278919	-0.530733	1.707e-05	0.000177618
AL139288.2	NA		AL139288.2	0.0913345	0.0636683	-0.520584	5.76807e-05	0.000463227
NUFIP1P1	89761		NUFIP1P1	0.0234236	0.0344477	0.556444	0.00617089	0.0185222
SCARNA7	677767		SCARNA7	0.816018	0.550569	-0.567677	0.00262435	0.00948106
KCNMB4	27345		KCNMB4	1.40576	1.99057	0.501828	2.5405e-09	1.52124e-07
AP001646.1	NA		AP001646.1	0.073032	0.0436489	-0.742585	0.000160889	0.00104027
AL121904.1	NA		AL121904.1	0.284137	0.193204	-0.556462	3.20145e-06	4.72988e-05
AC012349.1	NA		AC012349.1	0.0369996	0.0227525	-0.701487	0.000204173	0.0012556
FAM81B	153643		FAM81B	1.25811	0.815863	-0.624864	2.1648e-06	3.47706e-05
PGM5P3-AS1	101929127		PGM5P3-AS1	0.107176	0.0636992	-0.750629	5.77765e-06	7.52097e-05
HCRTR1	3061		HCRTR1	0.0824601	0.055902	-0.560796	8.2146e-05	0.000613008
LHFPL3-AS1	645591		LHFPL3-AS1	0.0809038	0.0467327	-0.791776	4.05673e-05	0.000350424
BTBD9-AS1	101929425		BTBD9-AS1	0.281837	0.151994	-0.890846	0.00161964	0.0064495
AC007389.1	NA		AC007389.1	0.0977533	0.0674611	-0.53509	3.80555e-05	0.000333688
SLC2A3P2	391045		SLC2A3P2	0.130933	0.0737165	-0.828765	1.90813e-05	0.000193669
LINC02577	111216280		LINC02577	0.489112	0.847506	0.79306	3.4167e-07	7.97742e-06
AC011444.3	NA		AC011444.3	0.145903	0.0906441	-0.686725	3.70359e-09	2.02253e-07
FABP2	2169		FABP2	0.0315267	0.0202162	-0.641059	0.000556219	0.00278466
AC020779.1	NA		AC020779.1	0.0590554	0.0351231	-0.749649	0.0198131	0.0461798
AC036164.1	NA		AC036164.1	0.142709	0.0974038	-0.551025	0.0165449	0.0400811
AC135012.3	NA		AC135012.3	0.0429018	0.0277073	-0.630771	0.00863456	0.0240775
GRIK4	2900		GRIK4	0.16251	0.112091	-0.535857	8.34979e-06	0.000101194
AL136982.1	NA		AL136982.1	0.0350993	0.0247142	-0.506103	0.000142025	0.000944238
ANKRD44-IT1	101927547		ANKRD44-IT1	0.265903	0.150033	-0.825622	1.4087e-07	3.97773e-06
C21orf62	56245		C21orf62	0.0930776	0.0451185	-1.04472	4.49039e-10	4.03921e-08
MROH9	80133		MROH9	0.199583	0.109917	-0.860577	0.000252292	0.00149174
C1orf141	400757		C1orf141	0.1244	0.0583913	-1.09116	0.000970261	0.00431207
AC133065.1	NA		AC133065.1	0.176687	0.114475	-0.626154	0.000458947	0.00239243
OR5BT1P	282790		OR5BT1P	0.0594591	0.033408	-0.831703	0.00512396	0.016019
AP000907.2	NA		AP000907.2	0.18756	0.11407	-0.717436	1.3618e-05	0.000148914
LINC01359	101927084		LINC01359	0.210158	0.12869	-0.707574	1.78442e-08	7.40482e-07
AC010401.1	NA		AC010401.1	0.0601168	0.0413928	-0.538389	0.00638063	0.0190057
CCL16	6360		CCL16	0.0977113	0.0651965	-0.583732	0.00295262	0.0104068
LCN1	3933		LCN1	0.0745256	0.160422	1.10607	0.00183419	0.00713426
AL353152.1	NA		AL353152.1	0.170506	0.105329	-0.694923	1.95518e-05	0.000196804
AC025263.1	NA		AC025263.1	0.0408142	0.027776	-0.555233	0.000298027	0.00169888
GGTLC2	91227		GGTLC2	0.290482	0.173611	-0.742588	2.07256e-08	8.35616e-07
CFAP58	159686		CFAP58	0.41489	0.288078	-0.526269	0.00505259	0.0158394
AL445669.1	NA		AL445669.1	0.0991878	0.0551165	-0.847679	0.00292405	0.0103274
KIAA2012-AS1	729224		KIAA2012-AS1	0.0222118	0.014864	-0.579503	0.00592565	0.0179286
AC005592.1	NA		AC005592.1	0.153952	0.100342	-0.61756	0.000269729	0.00157472
AC009652.1	NA		AC009652.1	0.264934	0.159707	-0.730207	0.00514928	0.016076
KLK6	5653		KLK6	0.73455	1.20772	0.717348	0.00632292	0.0188748
RN7SL8P	6034		RN7SL8P	0.824231	0.582196	-0.501545	8.27845e-05	0.000617098
AC007598.3	NA		AC007598.3	0.0996427	0.0602768	-0.725162	0.00281848	0.0100323
CASC8	727677		CASC8	0.3156	0.450781	0.514327	0.0122751	0.0317008
NUTM2HP	729023		NUTM2HP	0.0617586	0.0430282	-0.521358	2.90782e-05	0.000271725
AC008121.3	NA		AC008121.3	0.12249	0.0781283	-0.648744	0.0129471	0.0330456
RBMS3-AS3	100873979		RBMS3-AS3	0.550159	0.378627	-0.539071	2.33202e-06	3.68068e-05
Z97832.1	NA		Z97832.1	0.126815	0.0853713	-0.570902	0.00621935	0.0186287
AC020911.2	NA		AC020911.2	0.0912604	0.0550931	-0.728117	0.000218334	0.00132509
AC106799.3	NA		AC106799.3	0.0849515	0.130855	0.623262	0.00494277	0.0155756
RPL17P15	100128117		RPL17P15	0.158887	0.0995382	-0.67468	0.00124507	0.00523749
LINC02594	105371786		LINC02594	0.210344	0.143688	-0.549815	0.00327548	0.0113204
REN	5972		REN	0.553611	0.37522	-0.561135	0.000995283	0.00439312
RNY4P19	100169834		RNY4P19	0.62994	0.919803	0.54611	0.000103493	0.000735439
AC092068.3	NA		AC092068.3	0.0472778	0.0292287	-0.693775	0.0105821	0.0282585
AOX2P	344454		AOX2P	0.0156309	0.02714	0.796022	0.00433485	0.0140691
AC083809.1	NA		AC083809.1	0.681619	1.27708	0.905813	1.69264e-05	0.000176335
AL353795.3	NA		AL353795.3	0.096244	0.0632663	-0.605259	0.020379	0.0472166
MEF2C-AS1	101929423		MEF2C-AS1	0.192355	0.109866	-0.808029	1.10275e-12	3.81146e-10
RNU4-8P	6070		RNU4-8P	0.335356	0.229972	-0.544236	0.000259171	0.00152547
ABRA	137735		ABRA	0.057455	0.0389514	-0.560757	6.91042e-06	8.71141e-05
MAP3K19	80122		MAP3K19	0.426853	0.236764	-0.85029	4.96723e-05	0.000412375
MLXP1	646696		MLXP1	0.178392	0.428674	1.26483	0.00263736	0.00951673
AC022540.1	NA		AC022540.1	0.169467	0.115517	-0.552908	0.0215861	0.0494778
RN7SKP137	106479156		RN7SKP137	0.278348	0.172071	-0.693881	1.69081e-05	0.000176212
AC079075.1	NA		AC079075.1	0.210973	0.0840918	-1.32702	4.68687e-08	1.63651e-06
AADACL2-AS1	101928142		AADACL2-AS1	0.212638	0.14635	-0.538974	0.00122992	0.00518656
RNF14P4	100419645		RNF14P4	0.0729724	0.0410004	-0.831713	0.0033233	0.011452
HHATL-AS1	100874044		HHATL-AS1	0.12478	0.0752673	-0.729294	0.00192966	0.00741269
AC015914.1	NA		AC015914.1	0.395461	0.256828	-0.622732	1.37078e-05	0.000149597
ZBTB46-AS1	101928604		ZBTB46-AS1	0.186761	0.121433	-0.621035	0.00710717	0.0207021
AC021092.1	NA		AC021092.1	0.0632311	0.0971826	0.620062	0.013502	0.0341894
CACNB4	785		CACNB4	0.361798	0.241864	-0.580986	0.000416897	0.00222115
CFAP70	118491		CFAP70	0.774089	0.503883	-0.61941	5.037e-08	1.74981e-06
CFAP206	154313		CFAP206	0.127437	0.0796375	-0.678267	2.47037e-05	0.000239451
RGS6	9628		RGS6	0.204533	0.116494	-0.812078	1.52264e-06	2.61154e-05
AC011346.1	NA		AC011346.1	0.371102	0.233721	-0.667027	3.16583e-15	6.64947e-12
C8orf74	203076		C8orf74	0.041416	0.0749146	0.85506	0.0003315	0.00184463
AL020997.2	NA		AL020997.2	0.378679	0.261064	-0.536573	0.00251501	0.00915874
AL138899.1	NA		AL138899.1	0.0855122	0.044082	-0.955939	8.15075e-06	9.92668e-05
AC084782.2	NA		AC084782.2	0.102231	0.0617304	-0.727776	0.0114348	0.0300247
LINC01482	101928104		LINC01482	0.193015	0.136078	-0.504278	0.0047596	0.0151399
LYPLAL1-DT	643723		LYPLAL1-DT	0.249125	0.163822	-0.60474	5.80698e-08	1.9648e-06
THEMIS3P	100420484		THEMIS3P	0.0535371	0.03286	-0.704207	0.00105136	0.00458872
BMPR1B-DT	100507012		BMPR1B-DT	0.293898	0.191136	-0.620718	0.00296982	0.0104634
AC018647.1	NA		AC018647.1	0.159485	0.0970373	-0.716808	3.98507e-11	6.51572e-09
ARMC3	219681		ARMC3	0.785861	0.53956	-0.542492	0.00264242	0.00953003
AC027801.2	NA		AC027801.2	0.0662451	0.042264	-0.648383	0.000433919	0.00229171
AL133320.2	NA		AL133320.2	0.203972	0.0988142	-1.04558	2.51054e-05	0.000242656
CNR1	1268		CNR1	0.933993	0.652177	-0.518148	1.97286e-07	5.14507e-06
LRRC36	55282		LRRC36	0.833953	0.574628	-0.537339	8.91705e-08	2.77945e-06
AC104984.1	NA		AC104984.1	0.0686365	0.0395654	-0.794738	0.00468095	0.0149402
KCNB1	3745		KCNB1	0.147985	0.0944853	-0.64729	0.00273767	0.00980997
AC106028.2	NA		AC106028.2	0.515439	0.359327	-0.520505	0.000633647	0.00308849
TNNI3K	51086		TNNI3K	0.0479386	0.0310906	-0.624708	1.6742e-06	2.81665e-05
AL133245.1	NA		AL133245.1	0.1138	0.0796933	-0.513969	0.000791793	0.00368124
AC008649.2	NA		AC008649.2	0.238259	0.161343	-0.562401	0.0200997	0.0466765
PDZRN4	29951		PDZRN4	0.186669	0.111729	-0.740479	9.05041e-06	0.000107913
AP005060.1	NA		AP005060.1	0.10374	0.040161	-1.3691	0.0171337	0.0411756
CYCSP6	360159		CYCSP6	0.386283	0.770731	0.996568	4.09767e-05	0.000353513
KRT6C	286887		KRT6C	0.118649	0.247214	1.05906	0.00460015	0.0147253
CPS1	1373		CPS1	0.950029	2.14141	1.17252	6.31229e-05	0.000497136
DCT	1638		DCT	0.0603015	0.0373061	-0.692785	5.59055e-06	7.32837e-05
CFAP46	54777		CFAP46	0.319688	0.193982	-0.720743	0.000411266	0.00219967
ALB	213		ALB	0.615904	0.434999	-0.501692	1.96085e-05	0.000197205
LIX1-AS1	101926893		LIX1-AS1	0.0911165	0.057705	-0.659015	3.66385e-05	0.000323758
SNORA74B	677841		SNORA74B	0.561334	0.382834	-0.552139	0.00517943	0.0161431
RNA5SP323	100873589		RNA5SP323	0.173153	0.284862	0.718218	0.0010693	0.00464479
AC091059.2	NA		AC091059.2	0.133392	0.0750926	-0.828934	0.000511537	0.00260985
AC018467.1	NA		AC018467.1	0.0354166	0.0186255	-0.927145	2.0751e-05	0.000206941
AL133466.1	NA		AL133466.1	0.63753	0.43151	-0.5631	2.52176e-07	6.2654e-06
CREG2	200407		CREG2	0.175694	0.292328	0.734522	3.26355e-05	0.000296104
RPS26P41	100271567		RPS26P41	0.318642	0.218509	-0.544241	0.00521719	0.0162324
ZNF84-DT	101928597		ZNF84-DT	0.0427435	0.0298653	-0.517234	0.00642693	0.0191142
RNU6-315P	106479707		RNU6-315P	0.375633	0.261283	-0.523711	0.00857027	0.0239177
HAND2-AS1	79804		HAND2-AS1	0.0134808	0.00755782	-0.834859	0.000886758	0.00401823
AC011477.5	NA		AC011477.5	0.0228504	0.0156703	-0.544192	0.0195055	0.0456421
ANKRD44-AS1	101927596		ANKRD44-AS1	1.29591	0.765081	-0.760287	5.49817e-08	1.88602e-06
AC010261.2	NA		AC010261.2	0.11889	0.0649318	-0.87263	5.88607e-05	0.000470214
TUSC8	400128		TUSC8	0.206839	0.479004	1.21153	0.00665494	0.0196404
ABCA8	10351		ABCA8	0.908705	0.558707	-0.70172	4.1403e-08	1.47394e-06
DLX3	1747		DLX3	1.27707	0.902965	-0.500099	2.14877e-06	3.46148e-05
AL445686.1	NA		AL445686.1	0.24893	0.145017	-0.779515	0.00799801	0.0226729
TMPRSS11CP	100381178		TMPRSS11CP	0.262949	0.176903	-0.571827	6.37744e-06	8.17924e-05
AC103702.2	NA		AC103702.2	0.466597	0.668424	0.518586	0.0174841	0.0418849
ZNF444P1	100419866		ZNF444P1	0.222275	0.345253	0.635309	0.00159803	0.00638299
SH2D5	400745		SH2D5	0.106468	0.184114	0.79018	0.00922493	0.0253662
CRHBP	1393		CRHBP	0.151336	0.106243	-0.510387	2.65373e-09	1.57239e-07
LINC02313	105370439		LINC02313	0.28732	0.512289	0.834298	9.93461e-05	0.000712167
RPS3AP16	727951		RPS3AP16	0.0727121	0.0481037	-0.596047	0.0185365	0.0438709
TSIX	9383		TSIX	0.0150966	0.00661932	-1.18947	0.000331379	0.00184433
AC010300.1	NA		AC010300.1	0.285839	0.200899	-0.508731	0.000204211	0.0012556
AC146507.2	NA		AC146507.2	0.231825	0.163673	-0.502219	0.00864181	0.0240903
MAGEC2	51438		MAGEC2	0.387566	0.573089	0.564317	0.00301883	0.010603
PPIAP90	111082985		PPIAP90	0.222131	0.156403	-0.50614	0.000624112	0.00305565
NGF-AS1	112840934		NGF-AS1	0.0232757	0.0100372	-1.21347	0.000660958	0.00319877
RD3	343035		RD3	0.040531	0.0275841	-0.555188	0.00149402	0.00605076
CC2D2B	387707		CC2D2B	0.120692	0.0788522	-0.614107	0.000119516	0.000824789
AL161618.1	NA		AL161618.1	0.319346	0.167001	-0.935266	0.000104969	0.000743499
AC023510.2	NA		AC023510.2	0.53661	0.350231	-0.615567	1.75555e-06	2.93182e-05
AC016705.2	NA		AC016705.2	0.444452	0.282199	-0.655314	0.000129075	0.000876068
BARX1	56033		BARX1	1.18166	1.97266	0.739329	0.000122376	0.000839987
LINC02418	100190940		LINC02418	0.20729	0.488746	1.23744	0.00994246	0.0269244
AC120193.1	NA		AC120193.1	0.156478	0.0992564	-0.656731	0.00393698	0.0130682
AL035416.1	NA		AL035416.1	0.189001	0.127657	-0.566123	0.000428817	0.00226916
RNU6-549P	106479810		RNU6-549P	0.395846	0.273285	-0.534532	0.00468196	0.0149417
AP005131.6	NA		AP005131.6	0.245994	0.160152	-0.619178	7.11584e-05	0.000545686
AC108215.1	NA		AC108215.1	0.823204	0.562255	-0.550026	2.15835e-06	3.47088e-05
E2F7	144455		E2F7	0.569389	0.815289	0.517898	1.97286e-07	5.14507e-06
LINC00609	101101773		LINC00609	0.180358	0.0971322	-0.892841	0.000302745	0.00171677
AC110048.2	NA		AC110048.2	0.0704436	0.0432095	-0.70512	0.000202729	0.00125037
MIR1972-1	100302243		MIR1972-1	0.439808	0.291984	-0.590985	0.00809718	0.0228875
LINC02809	100506571		LINC02809	0.0927307	0.0529409	-0.808664	1.96222e-05	0.00019727
AC005180.1	NA		AC005180.1	0.215068	0.147529	-0.543793	6.91116e-05	0.000533228
CMA1	1215		CMA1	0.319827	0.225766	-0.502461	3.59706e-05	0.000319511
AC091173.1	NA		AC091173.1	0.0440136	0.0734916	0.739628	0.000906561	0.00408881
C7orf57	136288		C7orf57	1.11683	0.742755	-0.588452	9.90883e-06	0.000115822
RPL5P8	100130523		RPL5P8	0.100614	0.060359	-0.737193	0.000732072	0.00347035
RETNLB	84666		RETNLB	0.0847441	0.145696	0.781778	0.00351921	0.0119607
CERS3-AS1	102723320		CERS3-AS1	0.100467	0.0674511	-0.574805	9.09385e-05	0.000665347
RPL18P10	100271286		RPL18P10	0.274454	0.179395	-0.61343	0.00161813	0.00644443
SKINT1L	391037		SKINT1L	0.113573	0.061998	-0.873332	3.97379e-07	8.9599e-06
AL136982.6	NA		AL136982.6	0.0452922	0.0291158	-0.637458	0.00105323	0.00459328
AC068234.2	NA		AC068234.2	0.186927	0.126581	-0.562416	7.51576e-05	0.000569417
LDLRAD4-AS1	100288122		LDLRAD4-AS1	0.108052	0.0505376	-1.0963	2.45915e-06	3.8326e-05
AL591686.2	NA		AL591686.2	0.293529	0.173613	-0.757634	9.89435e-06	0.000115702
FCER1A	2205		FCER1A	2.34395	1.47778	-0.66551	2.51862e-12	7.39474e-10
LINC01117	102724224		LINC01117	0.22895	0.341683	0.577626	0.0218478	0.0499626
PGM5P4-AS1	103344932		PGM5P4-AS1	0.113356	0.0690968	-0.714175	1.05696e-06	1.94215e-05
AL136310.1	NA		AL136310.1	0.17991	0.112598	-0.676092	0.00978318	0.0265721
CASQ2	845		CASQ2	0.483987	0.294221	-0.71807	4.90807e-07	1.05857e-05
AC090206.1	NA		AC090206.1	0.0610171	0.0312148	-0.966986	0.00173725	0.0068328
AC009229.4	NA		AC009229.4	0.0585477	0.0354889	-0.722244	0.00218651	0.00820205
CFAP221	200373		CFAP221	1.51538	0.953552	-0.668299	6.09936e-13	2.37919e-10
MTND4LP13	107075100		MTND4LP13	0.177356	0.120336	-0.559576	0.0107315	0.0285597
GLDC	2731		GLDC	0.620749	0.943674	0.60428	2.86231e-06	4.33474e-05
AC244034.3	NA		AC244034.3	0.0520944	0.0244559	-1.09095	0.000532442	0.00269129
UBE2SP2	440406		UBE2SP2	0.161556	0.230049	0.509907	4.41114e-07	9.73973e-06
AP002800.1	NA		AP002800.1	0.895366	0.621932	-0.52572	2.1692e-09	1.3492e-07
FAM222A-AS1	84983		FAM222A-AS1	0.283381	0.413798	0.546181	0.00119484	0.00506915
AC131254.1	NA		AC131254.1	0.0398341	0.0605557	0.604259	0.000146013	0.000964123
ANGPT4	51378		ANGPT4	0.144229	0.0946868	-0.607129	0.0025014	0.00911283
STARD13-AS	100874241		STARD13-AS	0.152194	0.0907237	-0.746363	0.0045496	0.0146012
APOBEC4	403314		APOBEC4	0.436288	0.256472	-0.766479	0.000303789	0.00171988
AC112191.1	NA		AC112191.1	0.0716118	0.0415142	-0.786593	0.0147712	0.0367062
PAEP	5047		PAEP	1.87326	3.25496	0.797085	3.55367e-06	5.13946e-05
HOXB-AS4	100874351		HOXB-AS4	0.200231	0.314233	0.650169	0.00413799	0.0135558
HHLA2	11148		HHLA2	1.87627	1.25293	-0.582559	0.00016398	0.00105626
AC006299.1	NA		AC006299.1	0.14565	0.0928082	-0.650178	1.2966e-07	3.74246e-06
TRPV6	55503		TRPV6	0.221879	0.102469	-1.11459	1.77925e-05	0.000183676
NMRK2	27231		NMRK2	0.094387	0.0666413	-0.502172	0.0152734	0.0376166
WARS1P1	341112		WARS1P1	0.276328	0.141502	-0.965563	0.00228486	0.00850321
STAC2	342667		STAC2	0.428502	0.280467	-0.611472	7.89535e-06	9.69346e-05
AC011632.1	NA		AC011632.1	0.102219	0.185067	0.856377	0.00196641	0.0075301
SRL	6345		SRL	0.215493	0.136326	-0.660578	9.53122e-06	0.000112565
AC073439.1	NA		AC073439.1	0.334153	0.189052	-0.821721	2.67065e-07	6.56365e-06
LINC01894	105372030		LINC01894	0.151968	0.0901599	-0.75321	1.9162e-05	0.000194216
AC133963.2	NA		AC133963.2	0.167417	0.10631	-0.655167	0.00647895	0.0192375
AC093648.1	NA		AC093648.1	0.299117	0.177701	-0.751261	3.21606e-07	7.62279e-06
SLC17A1	6568		SLC17A1	0.0698162	0.0444377	-0.651777	0.00112565	0.00483007
OR1F12	442179		OR1F12	0.0613912	0.0386227	-0.668583	0.0106159	0.0283211
AC089983.1	NA		AC089983.1	0.376679	0.599998	0.67162	0.00253033	0.00920474
AL122001.1	NA		AL122001.1	0.139806	0.0850045	-0.71782	0.00393206	0.0130582
MIR553	693138		MIR553	0.610737	0.405466	-0.590969	8.04301e-05	0.000602178
AC006539.2	NA		AC006539.2	0.361686	0.242435	-0.577136	0.0119694	0.0311025
HOXD1	3231		HOXD1	1.46942	0.932402	-0.656226	1.45697e-07	4.09287e-06
AP000438.1	NA		AP000438.1	0.117323	0.0779169	-0.590481	0.000749782	0.00353406
OVCH2	341277		OVCH2	0.211218	0.125227	-0.754185	0.000285544	0.00164351
FGA	2243		FGA	2.13842	3.41936	0.677181	0.000137494	0.000919718
TTN	7273		TTN	0.220631	0.15104	-0.546708	0.00621462	0.0186166
ADRA1A	148		ADRA1A	0.100184	0.0418964	-1.25775	3.29852e-06	4.83706e-05
OPRK1	4986		OPRK1	0.285968	0.18187	-0.652942	5.73965e-05	0.000461352
AC025809.2	NA		AC025809.2	0.0885565	0.0597627	-0.567353	3.83269e-05	0.000335637
MTCO1P31	107075171		MTCO1P31	0.123482	0.0793724	-0.637588	0.0170544	0.0410318
AC126773.6	NA		AC126773.6	0.0597488	0.0413002	-0.532763	0.00513268	0.0160398
AC115284.1	NA		AC115284.1	0.0349009	0.0503773	0.529509	0.000354583	0.0019458
CMTM5	116173		CMTM5	0.0453451	0.0286135	-0.66425	0.00083618	0.0038457
LTC4S	4056		LTC4S	0.0530799	0.0350405	-0.599143	5.33973e-06	7.0606e-05
PTGFR	5737		PTGFR	0.694906	0.434175	-0.678541	1.02155e-05	0.000118696
AL161773.1	NA		AL161773.1	0.141199	0.0883463	-0.676492	0.00466715	0.0149023
MC5R	4161		MC5R	0.116413	0.0565915	-1.0406	0.000222971	0.00134576
HPR	3250		HPR	0.250321	0.153616	-0.704453	0.00358805	0.0121427
PPIAP67	111082981		PPIAP67	0.141744	0.0913591	-0.63367	2.01431e-06	3.29939e-05
LINC02147	102467224		LINC02147	0.0730634	0.0413179	-0.822381	0.000334054	0.00185771
HBG2	3048		HBG2	0.0649701	0.0421647	-0.623739	1.18592e-05	0.000133423
AC012213.1	NA		AC012213.1	0.16686	0.288216	0.788511	0.00139251	0.00572629
C5orf66-AS1	101927953		C5orf66-AS1	0.0942288	0.158537	0.750577	0.0197078	0.0460129
AC099518.1	NA		AC099518.1	0.515113	0.772107	0.583912	9.53097e-06	0.000112565
RNU6-833P	106481444		RNU6-833P	0.815689	0.51491	-0.663698	1.99851e-08	8.15683e-07
AL390208.1	NA		AL390208.1	0.492919	0.33586	-0.553492	6.42989e-07	1.31217e-05
SLC6A17	388662		SLC6A17	0.146898	0.238845	0.701263	0.00478189	0.0151945
AC111182.1	NA		AC111182.1	0.136406	0.0887725	-0.619728	3.03042e-06	4.53583e-05
RNY1	6084		RNY1	0.748701	0.424403	-0.818957	0.00784999	0.0223828
AC124067.4	NA		AC124067.4	0.280367	0.195013	-0.523747	0.0186986	0.0441496
RNU4ATAC	100151683		RNU4ATAC	0.804702	0.50424	-0.674343	0.000703526	0.00336247
ERBB4	2066		ERBB4	0.39581	0.24786	-0.675285	1.40904e-05	0.000152619
USP6	9098		USP6	0.127346	0.0831765	-0.61451	2.38621e-06	3.74671e-05
IL2	3558		IL2	0.12482	0.0785463	-0.668235	0.000369486	0.00201454
LINC00940	100271702		LINC00940	0.130258	0.0848495	-0.618389	7.48005e-07	1.47761e-05
FAM3D-AS1	105377108		FAM3D-AS1	0.0529678	0.033579	-0.657559	0.00116744	0.00497302
AC092535.2	NA		AC092535.2	0.2253	0.155773	-0.532405	0.0145846	0.0363617
MKRN7P	7686		MKRN7P	0.0929027	0.0591746	-0.650742	9.50589e-05	0.000688301
MIR663AHG	284801		MIR663AHG	0.637008	0.420929	-0.597737	2.38675e-08	9.35012e-07
HHIP-AS1	646576		HHIP-AS1	1.58996	0.961369	-0.725831	6.37495e-12	1.48776e-09
RNU6ATAC39P	106481172		RNU6ATAC39P	0.449	0.290831	-0.626535	0.004708	0.015009
AL096817.1	NA		AL096817.1	0.0607477	0.0347359	-0.806404	0.00808532	0.0228658
AL031280.1	NA		AL031280.1	0.0948979	0.0639878	-0.568581	0.00403832	0.0133188
AL360219.2	NA		AL360219.2	0.610304	0.414938	-0.556631	2.07489e-08	8.35616e-07
AC016769.1	NA		AC016769.1	0.0838387	0.124355	0.568778	9.71122e-06	0.000114148
FAM182A	284800		FAM182A	0.057642	0.0406606	-0.503487	4.61424e-05	0.000389104
MYMK	389827		MYMK	0.0909881	0.0446261	-1.02779	0.00238092	0.0087734
PTPRQ	374462		PTPRQ	0.0825628	0.0481687	-0.777395	0.00291798	0.0103086
CACNA1G	8913		CACNA1G	0.20122	0.135344	-0.572146	3.0522e-06	4.56159e-05
AL355601.1	NA		AL355601.1	0.504732	0.263207	-0.939321	0.00015911	0.0010317
TCEAL2	140597		TCEAL2	0.63629	0.402641	-0.660191	3.78297e-06	5.36592e-05
LINC01354	100506795		LINC01354	0.145555	0.0949074	-0.616969	2.29041e-09	1.40855e-07
C16orf96	342346		C16orf96	0.157348	0.0977727	-0.686456	1.98018e-06	3.25029e-05
AC079949.2	NA		AC079949.2	0.288532	0.555305	0.94455	0.000978071	0.00433845
FAM221B	392307		FAM221B	0.20051	0.134988	-0.570845	4.80147e-06	6.5095e-05
SYNE1-AS1	100505475		SYNE1-AS1	0.120054	0.0733153	-0.711502	0.00120924	0.00511779
RNU6-553P	106480589		RNU6-553P	0.328544	0.204488	-0.684072	0.000672139	0.00324712
HLX-AS1	100873924		HLX-AS1	0.136438	0.0909902	-0.584464	0.000156696	0.00101798
AC018892.3	NA		AC018892.3	0.0633635	0.0434931	-0.542866	0.0018092	0.00705002
PDE10A	10846		PDE10A	0.490373	0.69591	0.505022	0.0196225	0.0458374
AL592429.2	NA		AL592429.2	0.149779	0.103511	-0.533057	0.00236369	0.00872051
AC020659.1	NA		AC020659.1	0.386898	0.257194	-0.589092	1.08338e-06	1.98269e-05
FBN3	84467		FBN3	0.487901	0.320337	-0.606999	0.000544533	0.00273922
C8orf34-AS1	286189		C8orf34-AS1	1.95722	1.35204	-0.533671	1.45537e-08	6.33794e-07
AL359885.1	NA		AL359885.1	0.102079	0.0620688	-0.717748	0.00409384	0.0134594
AC104964.2	NA		AC104964.2	0.0771751	0.0432108	-0.836743	0.00439251	0.014219
AC091133.5	NA		AC091133.5	0.1813	0.294925	0.701967	3.74236e-05	0.000328887
RXRG	6258		RXRG	0.579672	0.307518	-0.914568	1.62879e-07	4.45511e-06
AC026150.4	NA		AC026150.4	0.128154	0.0881466	-0.539906	4.05673e-05	0.000350424
AL050343.3	NA		AL050343.3	0.245568	0.167252	-0.554103	0.0104718	0.0280188
VRTN	55237		VRTN	0.0205317	0.00793971	-1.37069	0.00841309	0.0235803
AC007336.1	NA		AC007336.1	0.189438	0.133442	-0.505513	1.21197e-05	0.000135626
LINC00402	100507612		LINC00402	0.151086	0.0985803	-0.615996	0.0178412	0.042563
AC092809.2	NA		AC092809.2	0.334382	0.217005	-0.623771	2.20637e-08	8.7716e-07
HHIP	64399		HHIP	1.08773	0.614996	-0.822674	3.06883e-07	7.36332e-06
CPO	130749		CPO	0.181756	0.118316	-0.619364	1.54503e-05	0.000164664
AC012557.2	NA		AC012557.2	0.332134	0.221731	-0.582957	5.27953e-06	7.00815e-05
C20orf85	128602		C20orf85	2.1648	1.51607	-0.513902	0.000896843	0.00404995
WDR11-AS1	283089		WDR11-AS1	0.0965059	0.0559435	-0.786647	2.70912e-09	1.59424e-07
LINC02723	107984366		LINC02723	0.136583	0.0792757	-0.784827	1.64707e-07	4.49282e-06
MYOCD	93649		MYOCD	0.360795	0.226254	-0.673234	0.000124747	0.000852831
LINC02145	401172		LINC02145	0.183228	0.0917747	-0.997471	5.44821e-10	4.73662e-08
LHFPL4	375323		LHFPL4	0.452481	0.313921	-0.527456	3.6572e-05	0.000323381
SNORA70B	100124537		SNORA70B	0.291142	0.193571	-0.588864	0.00477096	0.015169
C2orf92	728537		C2orf92	0.720771	0.500621	-0.525822	6.95614e-11	9.89257e-09
DNAH7	56171		DNAH7	0.316177	0.19534	-0.694741	0.000142584	0.000946573
GAPDHP64	391069		GAPDHP64	0.0329181	0.0513726	0.642121	0.00107229	0.00465409
GLP1R	2740		GLP1R	0.226842	0.125525	-0.853709	0.000723164	0.00344067
CFAP77	389799		CFAP77	0.638515	0.390656	-0.708821	0.000485057	0.00249708
F11	2160		F11	0.494055	0.235008	-1.07197	6.40415e-06	8.19809e-05
AARD	441376		AARD	0.773616	0.521052	-0.570192	2.38618e-06	3.74671e-05
NKX1-2	390010		NKX1-2	0.34821	0.532303	0.61229	0.0026358	0.00951489
LINC01792	100507140		LINC01792	0.0399982	0.0620305	0.633042	5.37085e-05	0.000437503
GGTLC1	92086		GGTLC1	3.04136	2.02809	-0.584592	1.11626e-10	1.43096e-08
AC005077.2	NA		AC005077.2	0.0849762	0.146939	0.790087	0.000403841	0.00216868
PZP	5858		PZP	0.385792	0.266529	-0.533534	0.00705396	0.0205911
SBK2	646643		SBK2	0.0577413	0.106828	0.887611	0.00627278	0.0187558
AC109479.1	NA		AC109479.1	0.0574743	0.093839	0.707271	0.00409302	0.0134586
LINC01797	101927577		LINC01797	0.0649499	0.0382054	-0.76555	0.00095601	0.00426673
XIRP1	165904		XIRP1	0.189498	0.323844	0.773117	0.000327294	0.00182384
CARMN	728264		CARMN	0.240685	0.160789	-0.581976	0.000886792	0.00401823
AC008758.6	NA		AC008758.6	0.117008	0.0818347	-0.515826	2.85647e-05	0.000267935
RGS13	6003		RGS13	0.355643	0.194711	-0.869094	1.63574e-10	1.95039e-08
TEX26	122046		TEX26	0.281155	0.172268	-0.70671	0.00637645	0.0189971
AL583856.2	NA		AL583856.2	0.389747	0.273535	-0.510813	3.3652e-06	4.90848e-05
LINC00844	100507008		LINC00844	0.102524	0.0560212	-0.87192	0.000344597	0.00190277
MAPRE3-AS1	100129724		MAPRE3-AS1	0.079592	0.0485137	-0.714232	0.000748449	0.0035296
AP003717.3	NA		AP003717.3	0.0436611	0.0293748	-0.571769	0.0046225	0.0147892
SERPINB10	5273		SERPINB10	0.0528922	0.0358007	-0.563067	0.000322974	0.00180602
AC005009.1	NA		AC005009.1	0.223321	0.145959	-0.613556	0.000409353	0.00219237
MAB21L2	10586		MAB21L2	0.100503	0.058871	-0.771607	0.0023272	0.00862083
AC018992.1	NA		AC018992.1	0.0344895	0.0228096	-0.596519	0.00759326	0.0218155
LINC02880	285759		LINC02880	0.0661242	0.0439332	-0.589867	0.00380771	0.0127242
CD207	50489		CD207	2.2785	1.40027	-0.702376	1.20261e-09	8.35559e-08
FAM222A	84915		FAM222A	0.734607	1.07221	0.545544	2.51271e-09	1.51456e-07
RNA5SP155	100873421		RNA5SP155	0.144201	0.208183	0.529773	0.00024367	0.00145144
LRRC52-AS1	400794		LRRC52-AS1	0.29942	0.166745	-0.844523	2.98628e-07	7.22236e-06
BRINP1	1620		BRINP1	1.03968	0.717262	-0.535567	0.00815063	0.0229981
KCNF1	3754		KCNF1	0.319492	0.581542	0.864105	0.00282494	0.0100477
AL121895.1	NA		AL121895.1	0.152973	0.105033	-0.542441	0.000269652	0.00157461
AC092068.1	NA		AC092068.1	0.108859	0.0726617	-0.583201	0.0145602	0.0363175
Z99129.3	NA		Z99129.3	0.0613334	0.0394144	-0.637951	0.000836872	0.00384758
AC004696.2	NA		AC004696.2	0.138995	0.0913124	-0.606147	0.003988	0.0131911
AC079610.2	NA		AC079610.2	0.217799	0.141924	-0.617877	0.00231479	0.00858651
ATP2B3	492		ATP2B3	0.0254043	0.0145005	-0.808971	0.00666692	0.0196673
ALKAL2	285016		ALKAL2	0.480508	0.338977	-0.503374	8.09776e-05	0.000605448
AC007684.2	NA		AC007684.2	0.386474	0.270737	-0.513483	0.00396923	0.0131465
SLC30A2	7780		SLC30A2	0.336461	0.206401	-0.704986	0.000967098	0.00430426
MEIKIN	728637		MEIKIN	0.0392701	0.0210896	-0.896901	0.00015296	0.000998703
LINC01936	285043		LINC01936	1.01836	0.714657	-0.510919	1.65391e-08	6.96915e-07
SYNDIG1L	646658		SYNDIG1L	0.415842	0.288095	-0.52949	4.16932e-07	9.31737e-06
AL390760.1	NA		AL390760.1	0.208198	0.140467	-0.567725	0.000114894	0.000799078
SERPINA3	12		SERPINA3	0.237093	0.345948	0.545103	0.00746665	0.0215196
LINC00113	54088		LINC00113	0.137434	0.0826462	-0.733717	0.00248146	0.00905711
LINC02265	101060498		LINC02265	0.261586	0.177589	-0.558745	0.00266627	0.00960201
PGM5-AS1	572558		PGM5-AS1	0.176496	0.123393	-0.516379	0.000501612	0.0025697
AC006020.1	NA		AC006020.1	0.0648551	0.0357216	-0.860424	4.00686e-05	0.000348039
AL445183.2	NA		AL445183.2	0.362488	0.231008	-0.649993	3.14991e-06	4.66929e-05
AC092042.1	NA		AC092042.1	0.104874	0.0582322	-0.848763	2.75192e-05	0.000261269
PKP1	5317		PKP1	1.26237	1.88118	0.575505	0.00018089	0.00114334
AC025271.4	NA		AC025271.4	0.202714	0.138827	-0.546155	0.00074743	0.0035271
AC129926.1	NA		AC129926.1	0.323205	0.486724	0.590656	0.0080332	0.0227583
RNU11	26824		RNU11	0.362934	0.206751	-0.811816	0.00132818	0.00551407
TEX19	400629		TEX19	0.102163	0.219117	1.10083	0.000345826	0.00190734
C6orf118	168090		C6orf118	0.588885	0.330262	-0.834374	0.000115251	0.000801152
GRM3	2913		GRM3	0.056009	0.0335435	-0.739627	0.000191833	0.00119863
VN1R84P	100312829		VN1R84P	0.432434	0.279216	-0.6311	0.0102043	0.0274998
AL356417.1	NA		AL356417.1	0.144902	0.0853691	-0.763291	0.00165094	0.0065455
USP44	84101		USP44	1.16263	0.792227	-0.553408	4.39489e-10	3.98679e-08
LINC02555	101930164		LINC02555	0.693205	0.450723	-0.62104	0.000568383	0.00283206
AC079193.1	NA		AC079193.1	0.0578552	0.0320314	-0.85296	0.000259039	0.00152502
FSD2	123722		FSD2	0.0487143	0.034409	-0.501561	0.00170943	0.00673631
RPL36P16	651600		RPL36P16	0.106899	0.0745398	-0.520159	0.0116721	0.0304787
GAPDHP42	100240707		GAPDHP42	0.145893	0.0915096	-0.672914	0.0130078	0.0331415
TEPP	374739		TEPP	0.675093	0.428988	-0.654149	1.55834e-05	0.000165889
IFNL3P1	100421129		IFNL3P1	0.345233	0.233518	-0.564035	0.00128229	0.00535892
VN1R20P	100312775		VN1R20P	0.0767363	0.05297	-0.534734	4.13908e-05	0.000356297
AL162408.1	NA		AL162408.1	0.214714	0.134568	-0.674078	0.00215809	0.00811772
AC108729.2	NA		AC108729.2	0.176631	0.124256	-0.507427	0.00268771	0.00966728
PLPPR5	163404		PLPPR5	0.0330114	0.0197332	-0.742344	0.00126457	0.00530403
AC009041.1	NA		AC009041.1	0.0977446	0.0479398	-1.02779	3.18211e-07	7.55543e-06
AC233266.2	NA		AC233266.2	0.828301	0.579158	-0.516198	3.56269e-05	0.000317077
AP003064.2	NA		AP003064.2	0.361069	0.176691	-1.03105	2.17595e-07	5.56819e-06
DCDC2B	149069		DCDC2B	0.59564	0.363593	-0.712114	2.85655e-07	6.97034e-06
GAL	51083		GAL	0.599547	1.09802	0.87296	3.27091e-06	4.80498e-05
AL137786.1	NA		AL137786.1	0.0649993	0.0418377	-0.635619	0.000111566	0.000780903
LINC01088	100505875		LINC01088	0.366899	0.234578	-0.645318	1.05413e-06	1.93826e-05
AC005329.1	NA		AC005329.1	0.0604582	0.0405415	-0.576538	0.00137188	0.00566018
AC025539.1	NA		AC025539.1	0.155978	0.102865	-0.600581	0.000761996	0.00357333
LINC01446	401337		LINC01446	0.141274	0.221099	0.64619	0.00394696	0.0130918
SCN1A	6323		SCN1A	0.484413	0.272194	-0.8316	7.4612e-08	2.43112e-06
LIMD1-AS1	644714		LIMD1-AS1	0.123905	0.0784184	-0.65997	1.49276e-09	9.93356e-08
AC104123.1	NA		AC104123.1	0.0849469	0.0581955	-0.545653	0.00132529	0.00550458
C9orf24	84688		C9orf24	1.40837	0.905826	-0.636716	3.39428e-05	0.000305173
MIRLET7A1HG	112903833		MIRLET7A1HG	0.373765	0.255629	-0.548079	4.26217e-05	0.000364366
FAM153A	285596		FAM153A	0.168362	0.102788	-0.711889	0.00240096	0.00882701
SERTM1	400120		SERTM1	0.208191	0.120674	-0.786796	0.0155277	0.038122
FAM90A25P	389633		FAM90A25P	0.0672124	0.0452146	-0.57194	0.00385934	0.0128668
PCDHB1	29930		PCDHB1	0.0545735	0.0334083	-0.707992	8.73624e-05	0.000644189
ADGB	79747		ADGB	0.178192	0.0961848	-0.889551	5.34105e-05	0.000435466
FAM41C	284593		FAM41C	0.241897	0.164778	-0.553868	0.0042257	0.0137853
LINC00659	100652730		LINC00659	0.173011	0.272322	0.654451	0.0167845	0.0405325
HTR3C	170572		HTR3C	0.116743	0.0422643	-1.46583	0.00515125	0.0160774
AC027288.1	NA		AC027288.1	0.710079	0.487934	-0.541293	1.96622e-05	0.000197527
MYCBPAP	84073		MYCBPAP	0.4576	0.31905	-0.520305	1.07074e-05	0.000123257
PGM5P4	729468		PGM5P4	0.515266	0.272923	-0.916821	1.21825e-09	8.42132e-08
FAM83F	113828		FAM83F	0.430446	0.679469	0.658576	0.0154783	0.0380307
IMPG1	3617		IMPG1	0.280686	0.197045	-0.51043	0.000129075	0.000876068
NPY6R	4888		NPY6R	0.0967163	0.0624145	-0.631878	1.93338e-05	0.000195305
GGT2	728441		GGT2	0.467061	0.307755	-0.601828	3.22365e-07	7.63415e-06
RN7SL559P	106481849		RN7SL559P	0.234799	0.150676	-0.639975	0.00332119	0.0114487
IL5RA	3568		IL5RA	0.42746	0.27082	-0.658458	0.00027484	0.00159705
PFN1P2	767846		PFN1P2	0.332805	0.233516	-0.511154	1.99844e-07	5.19691e-06
CU639417.5	NA		CU639417.5	0.0266363	0.0413485	0.634438	0.0055831	0.0170943
PDE6B-AS1	101928521		PDE6B-AS1	0.0968656	0.0577718	-0.745618	0.000130864	0.000885123
ANKS1B	56899		ANKS1B	0.177222	0.113018	-0.649004	1.65873e-05	0.000173531
GADL1	339896		GADL1	0.0652674	0.0347368	-0.909898	0.000288363	0.00165659
DNAH6	1768		DNAH6	0.435086	0.254014	-0.776391	1.16841e-07	3.44531e-06
FOXO6-AS1	101929901		FOXO6-AS1	0.648739	0.43339	-0.581972	3.14769e-06	4.66929e-05
RBX1P2	100500934		RBX1P2	0.59795	0.405851	-0.559075	3.25211e-08	1.19998e-06
ARHGAP29-AS1	107985092		ARHGAP29-AS1	0.08384	0.143541	0.775754	0.00993071	0.0269006
IQUB	154865		IQUB	0.293468	0.192755	-0.606433	0.00108371	0.00469203
KHDC1L	100129128		KHDC1L	0.183656	0.375214	1.03071	0.00133857	0.00554875
AC104472.1	NA		AC104472.1	0.165868	0.109928	-0.593473	0.000996458	0.00439662
SNRPCP1	100288596		SNRPCP1	0.187205	0.364741	0.962249	0.00374723	0.0125713
AC111149.2	NA		AC111149.2	0.629268	1.09772	0.802759	0.000236338	0.00141448
Z98885.2	NA		Z98885.2	0.102978	0.0659722	-0.642402	9.22007e-07	1.73623e-05
PCDH20	64881		PCDH20	0.15605	0.0960018	-0.700878	3.061e-06	4.56741e-05
IFITM5	387733		IFITM5	0.355185	0.205313	-0.790745	0.00261903	0.00946561
AC021546.1	NA		AC021546.1	0.0402891	0.0279366	-0.528234	0.00243232	0.00892308
RPL10P2	442171		RPL10P2	0.12823	0.0899125	-0.512141	0.00412573	0.0135303
LINC02323	105370681		LINC02323	0.323921	0.497296	0.618465	0.000892393	0.00403744
NEXMIF	340533		NEXMIF	0.334452	0.222366	-0.588862	2.96006e-06	4.46297e-05
MESP2	145873		MESP2	0.809226	0.517966	-0.643684	1.22933e-07	3.59387e-06
INSL4	3641		INSL4	0.33316	0.798766	1.26156	2.15314e-05	0.000213632
MIR99AHG	388815		MIR99AHG	0.471409	0.290398	-0.698948	7.73139e-12	1.73037e-09
AL592430.1	NA		AL592430.1	0.251768	0.173741	-0.535156	8.59006e-05	0.000635845
EPB42	2038		EPB42	0.0785775	0.0535692	-0.552712	0.000438633	0.00231048
AC002464.1	NA		AC002464.1	0.0275227	0.0173993	-0.661595	0.00377043	0.0126244
AC019117.2	NA		AC019117.2	1.21839	0.646525	-0.914203	6.18413e-11	9.12744e-09
AC011379.2	NA		AC011379.2	0.478933	0.326727	-0.551737	5.83463e-05	0.000467336
AC090192.2	NA		AC090192.2	0.148411	0.268157	0.853478	1.2812e-06	2.27459e-05
AL121758.1	NA		AL121758.1	0.0339586	0.0505926	0.57515	0.000654461	0.00317182
PPP1R42	286187		PPP1R42	0.260748	0.152759	-0.771399	0.000591279	0.0029248
LINC01863	107986480		LINC01863	0.304953	0.190283	-0.680442	3.10984e-05	0.000286099
EFCAB6	64800		EFCAB6	0.459416	0.30681	-0.582457	2.53121e-09	1.52124e-07
MRPL15P1	359736		MRPL15P1	0.107001	0.0417718	-1.35702	8.57064e-08	2.69299e-06
AC092944.2	NA		AC092944.2	0.0691569	0.0403696	-0.776602	0.000167642	0.00107629
LINC02873	283171		LINC02873	0.0189404	0.0291266	0.620874	0.000507079	0.00259236
AC011374.1	NA		AC011374.1	0.0902681	0.059028	-0.612817	0.00789304	0.0224804
AL353572.2	NA		AL353572.2	0.0822194	0.137948	0.746577	0.00270917	0.00972317
OR13J1	392309		OR13J1	0.0513353	0.035892	-0.516288	0.00012698	0.000864423
TMEM252	169693		TMEM252	0.20343	0.134295	-0.599132	0.00146047	0.00594574
SLC22A10	387775		SLC22A10	0.0360448	0.0190577	-0.919414	0.000913178	0.00411458
AC097467.3	NA		AC097467.3	0.0419561	0.022954	-0.870133	0.00972293	0.0264427
AC060766.6	NA		AC060766.6	0.397029	0.271019	-0.550852	4.33225e-06	5.9744e-05
NTRK2	4915		NTRK2	0.374374	0.256404	-0.546061	9.08102e-05	0.000664586
AL645924.1	NA		AL645924.1	0.769608	0.524661	-0.552737	0.00126948	0.00531971
AC015908.2	NA		AC015908.2	0.148618	0.0941684	-0.658297	0.0021849	0.00819711
DTHD1	401124		DTHD1	0.560542	0.378739	-0.565617	0.00699081	0.0204461
LINC02881	100130539		LINC02881	0.116859	0.0565379	-1.04747	4.65981e-09	2.44685e-07
AC136624.1	NA		AC136624.1	0.0965989	0.0676925	-0.513011	0.00429089	0.0139513
AC097634.1	NA		AC097634.1	0.363492	0.256047	-0.505512	0.000197077	0.00122328
DIO3OS	64150		DIO3OS	0.490283	0.330574	-0.568642	7.18673e-06	9.00592e-05
GLDCP1	2732		GLDCP1	0.0187961	0.0349265	0.893891	4.58531e-06	6.28024e-05
GJA9	81025		GJA9	0.0495002	0.0326478	-0.600448	0.000189482	0.0011872
AP001636.3	NA		AP001636.3	0.147752	0.0948873	-0.638887	5.83188e-07	1.21135e-05
RABGAP1L-AS1	101928696		RABGAP1L-AS1	0.178475	0.095432	-0.903174	7.75149e-05	0.000583391
KIAA0408	9729		KIAA0408	0.0973363	0.0485625	-1.00314	6.76616e-08	2.24757e-06
SULT1C2P1	151234		SULT1C2P1	0.203277	0.1201	-0.75921	2.56397e-06	3.96427e-05
PCDHA6	56142		PCDHA6	0.138909	0.222301	0.678371	0.0115899	0.0303009
PTCHD1	139411		PTCHD1	0.173266	0.10564	-0.713825	6.59291e-06	8.3691e-05
AC002519.1	NA		AC002519.1	0.0925225	0.0540439	-0.775674	4.86562e-05	0.000406039
ETNPPL	64850		ETNPPL	0.224767	0.417211	0.892349	0.000676411	0.00326257
CELF6	60677		CELF6	0.0200464	0.0118876	-0.753879	3.61025e-05	0.000320162
AC108097.1	NA		AC108097.1	0.139386	0.0684358	-1.02626	2.6543e-05	0.000253677
AL162171.2	NA		AL162171.2	0.167449	0.0978203	-0.775518	0.00520832	0.0162146
AL606469.1	NA		AL606469.1	0.193756	0.104917	-0.884983	0.000171944	0.00109907
RN7SL494P	106481057		RN7SL494P	0.18617	0.116818	-0.672361	0.00335811	0.0115395
RNF7P1	100506872		RNF7P1	0.165186	0.102743	-0.685049	0.0127221	0.0325655
AL096803.3	NA		AL096803.3	0.102448	0.0617675	-0.729977	0.000199124	0.00123374
AC108156.1	NA		AC108156.1	0.182971	0.109923	-0.735114	9.57435e-05	0.000691974
AL132657.2	NA		AL132657.2	0.148612	0.0758419	-0.970485	1.53343e-06	2.6218e-05
AP000943.3	NA		AP000943.3	0.120496	0.0823035	-0.549963	0.00292819	0.0103327
LINC02732	105369486		LINC02732	0.120097	0.222992	0.892795	0.0199969	0.0465094
TCF7L1-IT1	100874334		TCF7L1-IT1	0.179161	0.0997618	-0.844701	0.00246333	0.00900781
PTPN5	84867		PTPN5	0.0723196	0.0492639	-0.553856	0.0117111	0.0305679
AQP10	89872		AQP10	0.0791748	0.0470069	-0.75217	0.000106604	0.000753512
AP001381.1	NA		AP001381.1	0.447379	0.294742	-0.602044	0.0002773	0.00160689
APOC4-APOC2	100533990		APOC4-APOC2	0.174732	0.119898	-0.543329	0.00750088	0.0216091
LINC02664	101929352		LINC02664	0.0652773	0.0357175	-0.869948	6.52612e-10	5.29385e-08
AP002761.2	NA		AP002761.2	0.0721472	0.0418446	-0.785904	7.34782e-06	9.17386e-05
GDF5	8200		GDF5	0.58888	0.392932	-0.583693	2.47599e-09	1.49573e-07
AC073358.1	NA		AC073358.1	0.140312	0.0919176	-0.610228	0.00463622	0.0148165
AP001994.1	NA		AP001994.1	0.0657989	0.0404397	-0.70229	0.00112311	0.00482519
FOXI2	399823		FOXI2	0.110843	0.0424376	-1.3851	4.90891e-05	0.000408804
RPS3AP15	652670		RPS3AP15	0.0503976	0.0268277	-0.909632	0.00245696	0.00899174
AC011498.4	NA		AC011498.4	0.337766	0.221032	-0.611772	2.38575e-08	9.35012e-07
AC116337.3	NA		AC116337.3	0.0538307	0.0362228	-0.57153	0.00988754	0.0268043
VEGFD	2277		VEGFD	1.47003	0.996486	-0.560924	4.06623e-07	9.15322e-06
AC007608.4	NA		AC007608.4	0.0718861	0.0442093	-0.701364	0.0119339	0.0310367
RN7SKP51	106479117		RN7SKP51	0.944343	0.602999	-0.647155	9.20915e-08	2.85421e-06
GALNT4	8693		GALNT4	0.264884	0.398884	0.590606	9.34703e-07	1.75409e-05
LINC02397	100507616		LINC02397	0.0892145	0.0539399	-0.725927	0.00205931	0.0078129
A2MP1	3		A2MP1	0.112392	0.0764648	-0.555667	7.03775e-08	2.31804e-06
IGFBP1	3484		IGFBP1	0.324651	0.543346	0.742981	5.60449e-05	0.000452218
SELENOOLP	105376462		SELENOOLP	0.30151	0.518185	0.781262	0.00522977	0.0162585
ZBTB20-AS4	100874131		ZBTB20-AS4	0.199989	0.121404	-0.72011	0.000159314	0.00103257
AL354733.2	NA		AL354733.2	0.101598	0.0623464	-0.7045	0.0121379	0.0314238
HASPIN	83903		HASPIN	0.784061	1.11154	0.503517	2.32181e-12	6.89099e-10
AL589739.1	NA		AL589739.1	0.163065	0.0990364	-0.719418	1.08312e-05	0.000124263
TCTEX1D4	343521		TCTEX1D4	0.679302	0.473798	-0.519779	3.59125e-06	5.17246e-05
AC016910.1	NA		AC016910.1	0.0675009	0.0420841	-0.681631	0.00394432	0.0130878
TNFSF11	8600		TNFSF11	0.553335	0.840609	0.603282	0.00550672	0.016904
SNX18P7	100418980		SNX18P7	0.175229	0.325445	0.893173	5.62409e-07	1.17136e-05
GOLGA8N	643699		GOLGA8N	0.266098	0.180896	-0.556793	6.14855e-10	5.07209e-08
GFI1B	8328		GFI1B	0.109161	0.0519586	-1.07103	6.69239e-11	9.61768e-09
GGTLC4P	729838		GGTLC4P	0.480026	0.325347	-0.561135	1.54343e-06	2.63561e-05
CACNA1G-AS1	253962		CACNA1G-AS1	0.115208	0.0809916	-0.508396	0.000579236	0.00287616
AC017100.1	NA		AC017100.1	0.491662	0.704956	0.519868	6.38397e-06	8.18026e-05
KRT8P30	391485		KRT8P30	0.103475	0.147385	0.510298	0.00435529	0.014117
MCM10	55388		MCM10	1.04474	1.52893	0.549381	2.9116e-14	2.65004e-11
ZRANB2-AS1	100132618		ZRANB2-AS1	0.193479	0.126751	-0.61018	6.59976e-05	0.000514875
CD300LG	146894		CD300LG	0.216353	0.0922376	-1.22996	1.60435e-06	2.71754e-05
AC092794.2	NA		AC092794.2	0.206449	0.131564	-0.650024	0.000274213	0.00159408
EPHA5	2044		EPHA5	0.0525023	0.0351802	-0.577619	0.0167804	0.0405297
FAM182B	728882		FAM182B	0.320109	0.22151	-0.531192	4.47157e-06	6.14475e-05
MIR34C	407042		MIR34C	0.643577	0.330735	-0.960438	4.82729e-05	0.000403333
CA7	766		CA7	0.116011	0.0714459	-0.699338	0.000729983	0.00346406
GDF7	151449		GDF7	0.302183	0.187947	-0.685097	1.32326e-07	3.79136e-06
AL022326.2	NA		AL022326.2	0.20362	0.133036	-0.614067	3.17099e-05	0.000290063
LINC01412	101928455		LINC01412	0.165606	0.0942933	-0.812532	8.50757e-07	1.63476e-05
GSTT2	2953		GSTT2	0.181806	0.108302	-0.747344	0.000701653	0.00335559
ANK3-DT	105378320		ANK3-DT	0.5312	0.364781	-0.542226	4.14738e-05	0.000356563
AC002378.1	NA		AC002378.1	0.175017	0.399215	1.18967	0.0156764	0.0384069
AL138820.1	NA		AL138820.1	0.121056	0.0849756	-0.510551	0.00167808	0.00663384
AL162419.1	NA		AL162419.1	0.0856623	0.0485547	-0.819048	0.00328581	0.0113497
SEPTIN14P12	106480343		SEPTIN14P12	0.097463	0.16411	0.751736	8.00294e-06	9.80351e-05
AC068228.1	NA		AC068228.1	0.291637	0.531644	0.866286	3.61564e-11	6.01982e-09
AL365223.1	NA		AL365223.1	0.0702797	0.0479512	-0.551542	0.0202498	0.0469611
PNMA8C	110806277		PNMA8C	0.123289	0.0701758	-0.812995	1.24132e-05	0.000138344
TMEM212	389177		TMEM212	0.337273	0.188768	-0.837305	7.71786e-06	9.53444e-05
LRIG2-DT	100996251		LRIG2-DT	0.175827	0.114537	-0.618343	2.3465e-08	9.22131e-07
AC016252.1	NA		AC016252.1	0.142851	0.0865398	-0.723072	0.0156445	0.0383596
WDR38	401551		WDR38	1.16784	0.801204	-0.543602	0.00333236	0.0114697
COL11A2	1302		COL11A2	0.46996	0.329451	-0.512473	3.85684e-05	0.000337103
OR4C6	219432		OR4C6	0.0565937	0.137337	1.279	0.0122412	0.0316462
AL033381.1	NA		AL033381.1	0.0323892	0.0185931	-0.800744	0.00738373	0.0213347
ABCC12	94160		ABCC12	0.0490785	0.0345368	-0.506959	7.42817e-06	9.25302e-05
AP003393.1	NA		AP003393.1	0.0210001	0.0137929	-0.606468	0.000183774	0.00115781
AP000866.5	NA		AP000866.5	0.792356	0.553209	-0.518324	1.55808e-08	6.6502e-07
AC005498.1	NA		AC005498.1	0.0843037	0.0512744	-0.717356	7.74048e-06	9.55487e-05
AC025627.1	NA		AC025627.1	0.282793	0.194325	-0.541274	0.000424377	0.00225046
EGOT	100126791		EGOT	0.574546	0.384204	-0.580551	0.000221177	0.0013376
AC239799.1	NA		AC239799.1	0.0532141	0.0339685	-0.647613	0.00695537	0.0203576
ANKRD36C	400986		ANKRD36C	0.806313	0.540122	-0.578054	1.59358e-06	2.70097e-05
AC068594.1	NA		AC068594.1	0.475621	0.324262	-0.552651	0.000343291	0.00189786
KRT32	3882		KRT32	0.164354	0.112009	-0.553188	1.5822e-06	2.68835e-05
KIR2DL1	3802		KIR2DL1	0.0759552	0.186035	1.29235	0.00158778	0.00634672
PACRG-AS1	285796		PACRG-AS1	0.030683	0.0193299	-0.666606	0.00583651	0.0177192
GNG4	2786		GNG4	0.652066	1.16427	0.836333	6.26634e-07	1.28649e-05
AC084880.3	NA		AC084880.3	0.112011	0.0709734	-0.658294	0.0137241	0.0346273
AL356309.3	NA		AL356309.3	0.0242147	0.0116207	-1.05919	0.000206022	0.00126442
CST5	1473		CST5	0.64367	0.382556	-0.750652	1.81802e-09	1.15984e-07
LINC01750	643355		LINC01750	0.115989	0.0761345	-0.607361	1.95915e-08	8.00816e-07
LINC01775	101928602		LINC01775	0.168097	0.249642	0.570566	8.95257e-05	0.000657654
ZNF488	118738		ZNF488	0.180087	0.296201	0.717882	0.000811838	0.00375398
OMG	4974		OMG	0.921368	0.605336	-0.606042	6.54866e-06	8.3323e-05
MYOZ1	58529		MYOZ1	1.18286	0.802787	-0.559191	2.04502e-09	1.28366e-07
AC023509.5	NA		AC023509.5	0.145378	0.0853957	-0.767574	0.0080921	0.0228787
OR52B3P	387747		OR52B3P	0.0570685	0.0383725	-0.572621	5.98228e-06	7.73785e-05
SCTR	6344		SCTR	2.55233	1.66648	-0.615014	9.99264e-11	1.29312e-08
LRRC71	149499		LRRC71	0.498146	0.313263	-0.669193	0.000915177	0.00412154
CEP57L1P1	221017		CEP57L1P1	0.020214	0.0294713	0.543957	0.00613671	0.0184419
NEK5	341676		NEK5	0.555664	0.382451	-0.538937	0.000194289	0.0012112
LHCGR	3973		LHCGR	0.123724	0.0795293	-0.637569	1.48506e-05	0.000159456
ROBO2	6092		ROBO2	0.622414	0.386038	-0.689129	8.38503e-07	1.6169e-05
AC010255.2	NA		AC010255.2	0.425116	0.241176	-0.817773	0.000149749	0.000981388
ZNF559-ZNF177	100529215		ZNF559-ZNF177	0.186754	0.123537	-0.596194	6.76059e-10	5.3976e-08
NBPF17P	401967		NBPF17P	0.0210021	0.0134511	-0.64281	0.0036833	0.0124024
AC004022.1	NA		AC004022.1	0.129704	0.0902648	-0.522983	0.00467419	0.0149203
AC236972.3	NA		AC236972.3	0.569258	0.363665	-0.646471	1.96895e-07	5.1447e-06
LSP1P2	100873967		LSP1P2	0.348199	0.24102	-0.530762	0.000452638	0.00236496
ACTL8	81569		ACTL8	0.13925	0.237018	0.767325	0.000482171	0.0024855
TMEFF2	23671		TMEFF2	0.0567108	0.0384762	-0.559659	3.77338e-06	5.35511e-05
AL591767.1	NA		AL591767.1	0.107025	0.0654288	-0.709949	0.00665889	0.0196478
KIF14	9928		KIF14	0.934875	1.36423	0.54524	1.28211e-13	7.99239e-11
HFM1	164045		HFM1	0.161621	0.111383	-0.537084	1.41092e-05	0.000152756
AC012213.4	NA		AC012213.4	0.288897	0.464215	0.684237	0.0145481	0.0362938
FAM91A3P	729182		FAM91A3P	0.0271007	0.0394618	0.542124	0.000146931	0.000968136
MAPK10	5602		MAPK10	0.824417	0.56713	-0.539696	6.67689e-08	2.22332e-06
AC006157.1	NA		AC006157.1	0.173755	0.269912	0.635438	0.00286639	0.0101579
NKX2-3	159296		NKX2-3	0.111248	0.200651	0.850903	0.0040714	0.0134085
CCDC194	110806280		CCDC194	0.337357	0.210057	-0.683491	3.61792e-05	0.000320634
CFAP65	255101		CFAP65	0.404574	0.263533	-0.61842	0.00227023	0.00845686
OR2AE1	81392		OR2AE1	0.0395651	0.0227728	-0.796918	0.00238506	0.00878274
TRIM63	84676		TRIM63	0.188673	0.0847521	-1.15457	6.65265e-05	0.000518262
SLC15A2	6565		SLC15A2	2.48852	1.75733	-0.501905	1.90728e-14	2.08313e-11
AC020910.7	NA		AC020910.7	0.0939688	0.0650816	-0.529931	0.0215361	0.0493947
SLC27A6	28965		SLC27A6	0.146939	0.103195	-0.509852	0.000264103	0.00154883
TCTEX1D1	200132		TCTEX1D1	0.547363	0.383022	-0.515071	6.77534e-05	0.000524824
CLDN16	10686		CLDN16	0.441631	0.273919	-0.68909	4.07823e-06	5.69922e-05
AL022329.1	NA		AL022329.1	0.179614	0.106538	-0.753533	0.00280648	0.00999951
CCDC42	146849		CCDC42	0.092237	0.0592673	-0.63811	0.00517792	0.0161417
AL138787.1	NA		AL138787.1	0.219459	0.115685	-0.923748	1.66838e-06	2.8103e-05
PWAR1	145624		PWAR1	0.0706151	0.0439706	-0.683439	0.011734	0.0306161
SCN7A	6332		SCN7A	1.63335	1.11655	-0.548783	3.07273e-09	1.76262e-07
LINC00989	100506035		LINC00989	0.0464706	0.0315032	-0.560819	0.0109627	0.0290419
AC099342.1	NA		AC099342.1	0.0362959	0.0248342	-0.547479	0.000865071	0.00394472
CCDC114	93233		CCDC114	1.12439	0.792372	-0.504891	4.03085e-05	0.000349293
AC005740.4	NA		AC005740.4	0.38705	0.258268	-0.583653	1.38039e-09	9.37604e-08
SHH	6469		SHH	1.26744	0.893745	-0.503981	4.37105e-07	9.69549e-06
CHST9	83539		CHST9	0.533128	0.303541	-0.81259	8.15956e-05	0.0006094
AL359881.2	NA		AL359881.2	0.365324	0.218174	-0.743695	5.70716e-08	1.93823e-06
AL451054.1	NA		AL451054.1	0.130689	0.0708173	-0.88396	0.00514796	0.0160738
RUNDC3A	10900		RUNDC3A	0.30612	0.537714	0.812742	0.0105023	0.0280868
ENPP7P4	100421816		ENPP7P4	0.229439	0.141863	-0.693607	2.83487e-05	0.000266765
AC005884.1	NA		AC005884.1	0.303734	0.175998	-0.787246	4.10399e-07	9.20783e-06
BCRP3	644165		BCRP3	0.671825	0.470323	-0.514433	2.72344e-07	6.68135e-06
AC005725.1	NA		AC005725.1	0.11082	0.0633083	-0.807751	7.27123e-06	9.09486e-05
AP001442.1	NA		AP001442.1	0.116717	0.0667091	-0.807063	0.0178639	0.0426079
CECR3	27442		CECR3	0.0450581	0.0268276	-0.748065	0.000396858	0.00213732
ECT2L	345930		ECT2L	0.494498	0.308983	-0.678437	0.00015404	0.00100455
LRRC77P	646168		LRRC77P	0.0462392	0.0289108	-0.677509	0.000101102	0.000722479
HMGCLL1	54511		HMGCLL1	0.391197	0.216296	-0.85489	5.63675e-11	8.45668e-09
KIZ-AS1	101929591		KIZ-AS1	0.0913036	0.0576507	-0.663332	3.60064e-05	0.000319621
CDH22	64405		CDH22	0.0660038	0.0383599	-0.782948	0.00148305	0.00601781
C5orf67	101928448		C5orf67	0.0881757	0.057659	-0.612834	0.000741452	0.0035069
AC110772.2	NA		AC110772.2	0.118338	0.0824206	-0.521834	0.0178281	0.0425446
HOXB9	3219		HOXB9	0.791785	1.2892	0.703295	0.000475073	0.00245533
MAMDC2-AS1	100507244		MAMDC2-AS1	0.206456	0.130582	-0.660882	2.65472e-09	1.57239e-07
GLB1L3	112937		GLB1L3	1.43629	0.748757	-0.939774	2.39176e-08	9.35631e-07
RXFP2	122042		RXFP2	0.0561904	0.0331185	-0.762687	0.0010616	0.00462238
AC116312.1	NA		AC116312.1	0.155214	0.0946158	-0.714108	0.000996546	0.00439662
RPL13AP17	399670		RPL13AP17	0.522502	0.33284	-0.650608	1.33377e-06	2.34655e-05
LINC02785	107985124		LINC02785	0.330943	0.233828	-0.501138	0.000535044	0.00270144
DRC1	92749		DRC1	0.909173	0.633928	-0.520237	0.0033752	0.0115866
AC012511.1	NA		AC012511.1	1.11884	0.755187	-0.567093	1.68112e-10	1.99578e-08
AC012085.2	NA		AC012085.2	0.176694	0.116962	-0.595218	0.000123871	0.000848119
POM121L9P	29774		POM121L9P	0.364517	0.255195	-0.514387	5.84385e-07	1.21251e-05
ATP5F1AP2	504		ATP5F1AP2	0.0539475	0.0892722	0.726655	0.00537696	0.0166177
PDLIM1P4	100419185		PDLIM1P4	0.42492	0.284897	-0.576751	5.20776e-07	1.10582e-05
CCDC173	129881		CCDC173	0.722456	0.472847	-0.611535	1.70186e-06	2.85439e-05
HLF	3131		HLF	1.96648	1.34122	-0.552068	2.31555e-10	2.51897e-08
C1orf158	93190		C1orf158	0.313348	0.155602	-1.0099	1.56935e-05	0.000166412
AC131971.1	NA		AC131971.1	0.292069	0.205397	-0.507891	0.0193807	0.0454513
AC109454.3	NA		AC109454.3	0.129097	0.245048	0.924609	0.00348809	0.0118786
CCDC175	729665		CCDC175	0.0298512	0.0154358	-0.951513	0.00301489	0.0105934
AC015961.1	NA		AC015961.1	0.1898	0.12465	-0.606596	0.00462197	0.0147892
RNU6-1079P	106480040		RNU6-1079P	0.354163	0.226648	-0.643965	0.000490814	0.00252196
AL109804.1	NA		AL109804.1	0.359852	0.248551	-0.533863	7.82656e-07	1.53303e-05
H1-7	341567		H1-7	0.0799317	0.0462578	-0.789072	3.63583e-08	1.32016e-06
AC226101.1	NA		AC226101.1	0.0646634	0.0432518	-0.580189	0.00802285	0.0227315
CFAP47	286464		CFAP47	0.214478	0.125057	-0.778242	0.0070724	0.0206338
C22orf15	150248		C22orf15	0.492005	0.335899	-0.550645	0.000239724	0.00143137
AC107223.1	NA		AC107223.1	0.0912562	0.0533524	-0.77437	2.09254e-08	8.40247e-07
AC010624.1	NA		AC010624.1	0.181634	0.125587	-0.532345	0.00100865	0.00443496
CRYBA2	1412		CRYBA2	0.0984157	0.239476	1.28292	0.00161446	0.0064345
CADM3-AS1	100131825		CADM3-AS1	0.173156	0.10786	-0.682903	1.71278e-05	0.000177896
RNASE13	440163		RNASE13	0.0325008	0.0168243	-0.949922	0.000109804	0.000771139
GLIPR1L2	144321		GLIPR1L2	0.298141	0.197091	-0.597137	2.21338e-08	8.7716e-07
RNU1-36P	106481783		RNU1-36P	0.632925	0.357111	-0.825661	1.02511e-07	3.11353e-06
AC037441.1	NA		AC037441.1	0.0993201	0.0638962	-0.636356	1.39152e-05	0.000151015
AC092042.3	NA		AC092042.3	0.132574	0.0869543	-0.608464	6.52211e-06	8.31401e-05
AC130352.1	NA		AC130352.1	0.100966	0.0700316	-0.527787	0.00642427	0.0191084
AC105254.2	NA		AC105254.2	0.381411	0.242239	-0.654915	3.81186e-09	2.06924e-07
JAKMIP2-AS1	153469		JAKMIP2-AS1	0.0634007	0.037052	-0.774947	0.00179147	0.006996
TREML3P	340206		TREML3P	0.454435	0.65875	0.535659	0.00023852	0.00142543
AC104662.1	NA		AC104662.1	0.0955809	0.0577109	-0.727879	0.00391404	0.0130111
AC009336.2	NA		AC009336.2	0.0448228	0.0247145	-0.858874	2.01979e-06	3.30638e-05
DBIL5P2	100169989		DBIL5P2	0.0726366	0.0473173	-0.618327	0.00334921	0.0115144
GUCY2EP	390226		GUCY2EP	0.209986	0.301128	0.520085	0.0187748	0.0442776
AC126389.1	NA		AC126389.1	0.297949	0.205401	-0.536619	0.00596374	0.0180228
AC087500.2	NA		AC087500.2	0.404676	0.271682	-0.574849	5.46656e-07	1.14807e-05
LINC01635	101928043		LINC01635	0.226222	0.157619	-0.521298	6.04629e-05	0.000480064
AC007849.1	NA		AC007849.1	0.399283	0.238394	-0.744061	0.000467055	0.00242405
LINC01091	285419		LINC01091	0.322415	0.20752	-0.63567	5.24071e-07	1.11187e-05
ANTXRL	195977		ANTXRL	0.0626545	0.0419513	-0.578701	0.000147758	0.000972275
TSPYL6	388951		TSPYL6	0.0632421	0.0412501	-0.616487	0.0132154	0.0335764
CFAP52	146845		CFAP52	0.746779	0.501974	-0.57307	0.00191165	0.0073611
AC005901.1	NA		AC005901.1	0.148414	0.092382	-0.683939	0.00053789	0.0027118
CASC1	NA		CASC1	0.843793	0.54172	-0.639341	5.32874e-09	2.69447e-07
AL135960.1	NA		AL135960.1	0.0891521	0.0596555	-0.579613	0.000170317	0.0010909
Z83847.1	NA		Z83847.1	0.0566763	0.0374033	-0.599579	0.000134947	0.000906676
WDR49	151790		WDR49	0.571907	0.357902	-0.676218	1.52898e-05	0.000163465
RN7SL767P	106481131		RN7SL767P	0.422796	0.284876	-0.569628	0.000244938	0.00145772
AL022315.1	NA		AL022315.1	0.122248	0.075468	-0.695869	0.00060344	0.00297471
SPDYE4	388333		SPDYE4	0.0422317	0.0257644	-0.712944	3.76311e-05	0.000330285
AP000662.1	NA		AP000662.1	0.175078	0.114776	-0.609178	4.95329e-05	0.000411453
POLRMTP1	284167		POLRMTP1	0.410911	0.629827	0.61613	0.000107429	0.000758183
AC004160.2	NA		AC004160.2	0.200585	0.127046	-0.658861	4.90924e-05	0.000408804
MEGF11	84465		MEGF11	0.441894	0.23791	-0.893285	5.52575e-07	1.15441e-05
AC126696.3	NA		AC126696.3	0.0762339	0.13232	0.795526	0.00133222	0.00552832
LRRC7	57554		LRRC7	0.111379	0.0777209	-0.51911	0.0183115	0.0434325
NECAB1	64168		NECAB1	0.593601	0.386179	-0.620225	8.06302e-06	9.86384e-05
AL132801.1	NA		AL132801.1	0.147902	0.0982548	-0.590037	0.00488115	0.0154218
C5orf49	134121		C5orf49	1.54148	1.05097	-0.552597	3.88332e-06	5.46568e-05
KIF4B	285643		KIF4B	0.0128072	0.020048	0.646508	6.71401e-05	0.000522148
AC067747.1	NA		AC067747.1	0.455782	0.316825	-0.524657	8.16934e-05	0.000609964
AP000866.1	NA		AP000866.1	0.332981	0.235257	-0.501204	1.79171e-08	7.41252e-07
AC008080.4	NA		AC008080.4	0.0827565	0.0459936	-0.84744	5.11687e-05	0.000421467
AC009902.3	NA		AC009902.3	0.123269	0.0803427	-0.617576	0.00334874	0.0115144
BCAN	63827		BCAN	0.33781	0.490207	0.537178	0.0204871	0.0474228
LINC02571	105375015		LINC02571	0.254863	0.158844	-0.682114	2.9978e-05	0.000278134
HSPA8P4	100420028		HSPA8P4	0.168937	0.106206	-0.669621	1.23679e-06	2.21883e-05
LINC00968	100507632		LINC00968	0.377868	0.237017	-0.672892	1.16074e-07	3.42639e-06
RGMA	56963		RGMA	0.869129	0.598226	-0.538878	4.39857e-07	9.72494e-06
MYL3	4634		MYL3	0.430645	0.303056	-0.506911	8.99093e-08	2.79928e-06
AL162412.1	NA		AL162412.1	0.105634	0.0700012	-0.593618	0.00068877	0.00330583
HSPA8P18	402125		HSPA8P18	0.0285607	0.0181408	-0.654791	0.0211516	0.0486723
NLGN4Y	22829		NLGN4Y	0.221326	0.37406	0.757097	0.000998762	0.00440284
PTCSC3	100886964		PTCSC3	1.63385	1.08952	-0.584573	4.78159e-09	2.48215e-07
FAM90A20P	728430		FAM90A20P	0.0464939	0.0285977	-0.701142	0.000495816	0.0025434
AC116535.1	NA		AC116535.1	0.33536	0.231726	-0.533295	6.34463e-11	9.26418e-09
LINC01374	105378425		LINC01374	0.224985	0.145635	-0.62747	0.000428621	0.00226856
CHRNB3	1142		CHRNB3	0.026245	0.0160773	-0.707016	0.0186262	0.0440259
AKAP14	158798		AKAP14	0.582492	0.36991	-0.655064	0.00494053	0.0155703
AL445670.1	NA		AL445670.1	0.098869	0.0603195	-0.712894	0.00766305	0.0219674
H2BP2	338391		H2BP2	0.0598867	0.041104	-0.542958	1.14135e-05	0.000129583
LRRC52	440699		LRRC52	0.343325	0.194117	-0.822649	5.39592e-07	1.13949e-05
MACORIS	101929951		MACORIS	0.574499	0.394385	-0.542698	8.90266e-06	0.000106664
SPINK2	6691		SPINK2	1.13216	0.791007	-0.517316	1.32275e-06	2.33189e-05
AC022164.1	NA		AC022164.1	0.294078	0.1875	-0.64931	4.83662e-06	6.54754e-05
AC007378.1	NA		AC007378.1	0.163409	0.0904445	-0.853382	1.4711e-06	2.54714e-05
HS3ST4	9951		HS3ST4	0.0423601	0.0262265	-0.69168	0.00635473	0.0189469
GRIN2A	2903		GRIN2A	0.203312	0.114695	-0.825895	0.000336481	0.00186702
SPATA4	132851		SPATA4	0.237592	0.1496	-0.667373	0.00100168	0.0044113
NTRK3	4916		NTRK3	0.116386	0.073449	-0.664109	6.49341e-06	8.28516e-05
PENK	5179		PENK	0.625372	0.36866	-0.762426	1.19136e-07	3.5054e-06
AL357093.2	NA		AL357093.2	0.906483	0.596671	-0.603345	0.000452087	0.00236319
LINC02156	111082992		LINC02156	0.291907	0.192021	-0.604241	0.00147002	0.00597663
CX3CR1	1524		CX3CR1	1.31823	0.821076	-0.683012	1.07495e-11	2.22359e-09
AC112777.1	NA		AC112777.1	0.410343	0.607712	0.56656	9.42789e-12	2.01116e-09
ITGB1-DT	101929475		ITGB1-DT	0.280762	0.528841	0.913485	8.31152e-05	0.000619225
AC009974.1	NA		AC009974.1	0.566024	0.395656	-0.516618	3.70317e-05	0.000326388
HOXB8	3218		HOXB8	0.575719	0.837133	0.540091	0.00239493	0.00880721
MTHFD2P7	442098		MTHFD2P7	0.0219583	0.0446246	1.02307	2.01144e-05	0.00020155
AL021368.3	NA		AL021368.3	0.24679	0.122033	-1.01601	4.21046e-09	2.24983e-07
HCG21	102723346		HCG21	0.19808	0.136706	-0.535003	1.59491e-05	0.000168468
LRRN3	54674		LRRN3	0.67127	0.466098	-0.52626	1.40919e-06	2.45865e-05
AC010240.2	NA		AC010240.2	0.332378	0.230516	-0.527958	0.000177239	0.00112468
CDH2	1000		CDH2	0.70489	1.04683	0.570554	0.0131263	0.0333874
ANKRD66	100287718		ANKRD66	0.360818	0.199618	-0.854032	2.16696e-05	0.000214769
AC083805.1	NA		AC083805.1	0.232966	0.137057	-0.765345	1.04372e-12	3.68803e-10
AL021391.1	NA		AL021391.1	0.213113	0.134472	-0.66431	0.0031088	0.0108591
CCDC30	728621		CCDC30	0.489346	0.338982	-0.529648	5.12878e-11	7.86748e-09
UROC1	131669		UROC1	0.0861127	0.0515536	-0.740153	9.38552e-09	4.35096e-07
ADGRA1	84435		ADGRA1	0.0562725	0.0357938	-0.652723	0.00039779	0.00214149
TEDDM1	127670		TEDDM1	0.0504765	0.0328269	-0.620736	0.0065399	0.0193868
BARX1-DT	101928040		BARX1-DT	0.223464	0.374717	0.745756	0.00144265	0.00589078
C21orf62-AS1	54067		C21orf62-AS1	0.381259	0.262521	-0.538334	2.95279e-13	1.43975e-10
AC005274.1	NA		AC005274.1	0.300339	0.183354	-0.711962	2.21336e-08	8.7716e-07
FAM216B	144809		FAM216B	1.13697	0.710014	-0.679279	0.000275752	0.00160058
PRSS57	400668		PRSS57	0.132664	0.0852845	-0.637418	0.000967034	0.00430426
HAND1	9421		HAND1	0.196345	0.0967372	-1.02125	0.0170081	0.0409492
LINC00384	102157400		LINC00384	0.00914151	0.00637821	-0.519282	0.00850971	0.0237925
EDN3	1908		EDN3	0.113822	0.0708213	-0.684521	0.000301881	0.00171386
SLC25A21	89874		SLC25A21	0.318417	0.487316	0.613941	3.16245e-05	0.000289476
GASK1A	729085		GASK1A	0.64021	0.449141	-0.511378	3.28521e-08	1.21056e-06
FAM170A	340069		FAM170A	0.0268127	0.018025	-0.572921	0.00500939	0.0157345
ADGRG3	222487		ADGRG3	0.497606	0.746698	0.585521	3.2465e-05	0.000294896
CNGA1	1259		CNGA1	0.646684	0.446657	-0.533891	0.000146428	0.000965989
AC008629.1	NA		AC008629.1	0.0716943	0.0452618	-0.663564	7.47939e-08	2.43125e-06
ANKRD20A4P	728747		ANKRD20A4P	0.0338395	0.0187308	-0.853301	0.00522345	0.0162463
MC2R	4158		MC2R	0.0350474	0.0162945	-1.10492	0.00472166	0.0150385
LHFPL1	340596		LHFPL1	0.189565	0.11937	-0.667253	0.000311843	0.00175782
FLACC1	130540		FLACC1	0.408627	0.28127	-0.538825	0.000197546	0.00122535
AC092807.3	NA		AC092807.3	0.369889	0.254998	-0.536604	8.03795e-07	1.56433e-05
AC110285.6	NA		AC110285.6	0.225044	0.342955	0.607814	0.000119658	0.000825484
AC002064.1	NA		AC002064.1	0.193502	0.12558	-0.62374	2.83358e-06	4.29838e-05
AP005233.2	NA		AP005233.2	0.751183	1.36101	0.85744	7.41974e-08	2.42638e-06
CRAT37	101926928		CRAT37	0.0621464	0.0405359	-0.61647	2.79688e-05	0.000264435
AC084759.3	NA		AC084759.3	0.0903808	0.0472497	-0.935713	0.00055605	0.00278433
CFAP57	149465		CFAP57	0.884357	0.530826	-0.73639	2.17721e-09	1.35111e-07
ASH1L-IT1	106478976		ASH1L-IT1	0.205786	0.129531	-0.667846	0.0112838	0.0296927
AC003092.1	NA		AC003092.1	0.137681	0.25059	0.863993	0.0192853	0.0452704
RFPL2	10739		RFPL2	0.0883669	0.0606294	-0.54349	1.14867e-05	0.000130035
AC092418.1	NA		AC092418.1	0.058699	0.0375936	-0.642848	0.0120503	0.0312621
LINC00887	100131551		LINC00887	0.097884	0.218288	1.15709	2.20474e-06	3.52875e-05
MROH7	374977		MROH7	0.12658	0.0847691	-0.578438	4.72723e-07	1.03014e-05
AL357078.2	NA		AL357078.2	0.208869	0.131858	-0.663613	6.04194e-05	0.000480064
AC012409.1	NA		AC012409.1	0.169345	0.109796	-0.625143	3.08413e-05	0.000284117
CPNE9	151835		CPNE9	0.177636	0.123378	-0.525847	5.99714e-06	7.7534e-05
SPEF2	79925		SPEF2	0.737855	0.495548	-0.574313	1.29205e-10	1.61093e-08
EFHB	151651		EFHB	0.550426	0.347917	-0.661806	8.04603e-08	2.56356e-06
CPAMD8	27151		CPAMD8	1.96991	1.26551	-0.638412	6.4013e-13	2.4618e-10
AC004381.1	NA		AC004381.1	0.173273	0.0992316	-0.804178	3.03315e-08	1.12834e-06
RPL3L	6123		RPL3L	0.112753	0.16059	0.510222	0.00603581	0.0181889
AC008759.3	NA		AC008759.3	0.223519	0.149904	-0.576358	0.00160899	0.00641832
MIA	8190		MIA	0.465971	0.28894	-0.689472	0.000790642	0.00367714
Z97353.2	NA		Z97353.2	0.16343	0.0950926	-0.781266	4.9877e-09	2.57934e-07
RN7SL277P	106479323		RN7SL277P	0.209034	0.133107	-0.651151	0.00615847	0.018493
C1orf146	388649		C1orf146	0.0855759	0.0592055	-0.531473	0.000765187	0.00358458
AC083973.1	NA		AC083973.1	0.139969	0.0861751	-0.699763	5.9754e-05	0.000475827
RNU1-61P	106481980		RNU1-61P	0.39832	0.263253	-0.597479	0.00128156	0.00535797
FO681492.1	NA		FO681492.1	0.225266	0.158551	-0.506686	2.8352e-05	0.000266765
AC018742.1	NA		AC018742.1	0.240924	0.0617329	-1.96446	1.06159e-11	2.22201e-09
AP000229.1	NA		AP000229.1	0.213402	0.149364	-0.514737	2.99491e-05	0.000278055
CFAP91	89876		CFAP91	0.745943	0.488809	-0.609795	4.88691e-06	6.58299e-05
AC007671.1	NA		AC007671.1	0.235086	0.117748	-0.997485	3.91121e-10	3.68815e-08
TRIM51BP	399937		TRIM51BP	0.258075	0.144381	-0.837909	9.47559e-08	2.91036e-06
ALG1L11P	106480789		ALG1L11P	0.0767651	0.0486239	-0.658783	0.00145156	0.00591832
ZFY	7544		ZFY	0.617739	0.891299	0.528913	0.00298131	0.0104971
OSTN	344901		OSTN	0.0386703	0.0247383	-0.644479	0.000137686	0.00092077
AL109947.1	NA		AL109947.1	0.245392	0.147276	-0.736567	2.58904e-08	9.88722e-07
RERG-IT1	100874290		RERG-IT1	0.27336	0.189708	-0.527018	0.0209244	0.0482836
RNU6-418P	106481310		RNU6-418P	1.83922	1.28168	-0.52106	4.19507e-08	1.48955e-06
ZBTB20-AS5	101929754		ZBTB20-AS5	0.136631	0.0698602	-0.967747	0.00030492	0.00172485
GSG1L	146395		GSG1L	0.0334533	0.0147703	-1.17945	1.03312e-05	0.000119886
LINC01352	101929730		LINC01352	0.295891	0.195499	-0.597905	2.43126e-06	3.80651e-05
CDC42-IT1	100874292		CDC42-IT1	0.28007	0.169138	-0.727587	0.00524829	0.0162962
SLC6A4	6532		SLC6A4	0.394962	0.233838	-0.756204	0.00185437	0.00719534
AC092902.1	NA		AC092902.1	0.252261	0.137142	-0.879243	2.36983e-06	3.72958e-05
AC104806.2	NA		AC104806.2	0.0709266	0.049667	-0.514037	0.000274008	0.00159322
AC011379.1	NA		AC011379.1	0.112867	0.0578203	-0.96497	0.00344465	0.0117791
LINC01394	106144586		LINC01394	0.238152	0.16719	-0.510398	8.0409e-05	0.000602178
MTCO1P30	107075170		MTCO1P30	0.0982112	0.0616436	-0.671937	0.00541048	0.0166949
LINC00601	101101772		LINC00601	0.0505244	0.109805	1.1199	4.47077e-05	0.000379113
LINC00466	199899		LINC00466	0.0608983	0.0385569	-0.659415	0.000576216	0.00286221
LINC01913	388942		LINC01913	0.107464	0.189262	0.81653	0.0063153	0.0188602
EFHC2	80258		EFHC2	1.19899	0.774481	-0.630512	3.68607e-09	2.017e-07
AL162385.2	NA		AL162385.2	0.266655	0.178184	-0.581606	0.00932951	0.0255952
GPR12	2835		GPR12	0.112034	0.0772399	-0.536517	0.00284673	0.0101086
CCL14	6358		CCL14	0.537916	0.373533	-0.526144	2.34557e-05	0.000229226
PRKY	5616		PRKY	0.454812	0.691193	0.603818	0.00670519	0.0197609
MOB4P1	100421925		MOB4P1	0.0773609	0.0409096	-0.919168	0.000861224	0.00393437
KRT6B	3854		KRT6B	0.457019	0.822462	0.847693	0.00205525	0.00780073
MIR30C2	407032		MIR30C2	0.515827	0.343273	-0.587533	0.00153984	0.0061977
B4GALNT2	124872		B4GALNT2	0.346902	0.663701	0.936004	0.0174893	0.0418935
PRR20G	100419008		PRR20G	0.122355	0.252422	1.04477	0.00220917	0.00827112
H1-9P	373861		H1-9P	0.0784424	0.0479891	-0.708928	0.00353202	0.0119953
AC018816.2	NA		AC018816.2	0.200416	0.123005	-0.704277	0.000893753	0.00404172
AC063919.1	NA		AC063919.1	0.183028	0.111343	-0.717053	0.000251369	0.0014866
LRRC74B	400891		LRRC74B	0.201426	0.0982854	-1.0352	0.000283138	0.00163379
ALMS1P1	200420		ALMS1P1	0.166448	0.114689	-0.537339	0.000288082	0.00165532
TTC16	158248		TTC16	0.313236	0.210515	-0.573329	1.74817e-06	2.92129e-05
MAGEA8-AS1	101410537		MAGEA8-AS1	0.103084	0.068877	-0.581727	0.00248593	0.00906858
AP004608.1	NA		AP004608.1	0.911442	0.613821	-0.570333	3.10132e-07	7.41519e-06
AP003385.4	NA		AP003385.4	0.306324	0.147345	-1.05586	1.30303e-08	5.80411e-07
AC005514.1	NA		AC005514.1	0.187707	0.120531	-0.639072	0.00600907	0.0181321
PRKCA-AS1	101928001		PRKCA-AS1	0.115155	0.0799382	-0.52662	0.00667365	0.0196807
AL365181.2	NA		AL365181.2	0.682559	1.07016	0.648797	0.00376195	0.0126001
STRA6LP	112272565		STRA6LP	0.063316	0.0427142	-0.567854	1.06863e-07	3.20821e-06
RBP2	5948		RBP2	0.535794	0.292329	-0.874086	0.001495	0.00605247
SORCS1	114815		SORCS1	0.0698617	0.0477875	-0.547867	0.00047325	0.00244969
AC044802.2	NA		AC044802.2	0.249187	0.16553	-0.59013	2.78635e-05	0.000263589
CFL1P6	390996		CFL1P6	0.189444	0.129545	-0.548314	2.56934e-06	3.97034e-05
NXF5	55998		NXF5	0.0198125	0.00987722	-1.00424	5.63095e-08	1.91712e-06
RPL21P32	100271161		RPL21P32	0.127282	0.0843668	-0.59328	0.00947845	0.0258756
TTC34	100287898		TTC34	0.280993	0.171141	-0.715346	2.64758e-08	1.00685e-06
WASF5P	387122		WASF5P	0.0950876	0.0598962	-0.666793	0.000161261	0.00104194
RPS3AP51	100271600		RPS3AP51	0.0687184	0.0453978	-0.598074	0.0186483	0.0440706
TEKT4	150483		TEKT4	0.318065	0.212445	-0.582237	0.00103779	0.00454335
SCTR-AS1	107105282		SCTR-AS1	0.83691	0.474536	-0.818554	4.19809e-10	3.8726e-08
ECRG4	84417		ECRG4	1.05552	0.62092	-0.765468	2.11668e-07	5.44219e-06
AC110285.3	NA		AC110285.3	0.497878	0.335506	-0.569452	1.92637e-07	5.05764e-06
AC005899.8	NA		AC005899.8	0.117978	0.0781556	-0.594101	0.00124964	0.00525108
AC006372.3	NA		AC006372.3	0.0102845	0.0268225	1.38297	0.0216096	0.0495217
SRMP2	326269		SRMP2	0.12636	0.0730614	-0.790359	0.00434791	0.0141031
CFAP61	26074		CFAP61	0.277339	0.186169	-0.575038	0.000106379	0.000752118
TMEM132C	92293		TMEM132C	0.182436	0.0752322	-1.27797	5.08025e-06	6.80983e-05
ITGB5-AS1	100873992		ITGB5-AS1	0.168853	0.103235	-0.70983	0.00257297	0.0093263
RAB44	401258		RAB44	0.20748	0.140408	-0.563345	4.07894e-07	9.16698e-06
AC003991.1	NA		AC003991.1	0.331825	0.204953	-0.695132	0.00254992	0.0092601
AP005137.2	NA		AP005137.2	0.101279	0.186196	0.878488	1.08845e-06	1.99062e-05
SRGAP3-AS4	101927440		SRGAP3-AS4	0.15246	0.0686565	-1.15096	1.8847e-08	7.73861e-07
AC010595.1	NA		AC010595.1	0.105593	0.173759	0.71857	9.28891e-06	0.000110276
EFCAB12	90288		EFCAB12	0.404534	0.262464	-0.624144	1.11293e-05	0.000126937
ZNF536	9745		ZNF536	0.0393927	0.0201536	-0.966892	3.37296e-06	4.91193e-05
AC126773.3	NA		AC126773.3	0.134293	0.0888378	-0.596138	0.000122631	0.000840912
AC025470.2	NA		AC025470.2	0.0559319	0.0263835	-1.08403	8.08069e-06	9.86496e-05
LINC02234	109729164		LINC02234	0.142681	0.0876642	-0.702732	0.000519034	0.00263613
RNU6-584P	106479825		RNU6-584P	0.495406	0.335475	-0.562406	8.62062e-05	0.000637385
ANKRD34B	340120		ANKRD34B	0.623093	0.400703	-0.636913	0.0139398	0.0350708
FAM214BP1	645180		FAM214BP1	0.0422847	0.0275617	-0.617475	0.00871616	0.0242486
AC073655.1	NA		AC073655.1	0.170733	0.119299	-0.517154	0.000892658	0.00403744
DSG4	147409		DSG4	0.0192569	0.0504767	1.39025	0.0211135	0.0486089
AL672277.1	NA		AL672277.1	0.0920776	0.0642445	-0.519277	0.000129671	0.00087945
AC008759.1	NA		AC008759.1	0.201994	0.119663	-0.755336	5.97572e-05	0.000475827
SCN11A	11280		SCN11A	0.0691792	0.0459842	-0.589199	8.3444e-07	1.61248e-05
ASNSP3	100423061		ASNSP3	0.089538	0.0516135	-0.794751	0.000429481	0.00227091
AC104051.2	NA		AC104051.2	0.0218301	0.0111865	-0.964556	0.000514331	0.00262207
AP005131.2	NA		AP005131.2	0.412957	0.271748	-0.603723	1.26219e-07	3.66249e-06
HHIPL2	79802		HHIPL2	0.919571	1.38558	0.591456	0.00019062	0.00119246
AC005180.2	NA		AC005180.2	0.299293	0.200419	-0.578537	3.86648e-07	8.75408e-06
SLC25A47P1	105369316		SLC25A47P1	0.344253	0.18092	-0.928115	0.00770553	0.022066
LINC01214	101928022		LINC01214	0.400009	0.649111	0.698435	0.000104913	0.000743291
ASCL4	121549		ASCL4	0.0244345	0.0115459	-1.08154	2.88891e-07	7.03672e-06
AC092546.1	NA		AC092546.1	0.0754906	0.051194	-0.560322	0.00162929	0.00647376
SPINK7	84651		SPINK7	0.0875023	0.0572202	-0.612796	2.04075e-05	0.000204087
MYBPHL	343263		MYBPHL	1.40462	0.948758	-0.566072	2.1324e-06	3.44834e-05
SERPINI2	5276		SERPINI2	0.306354	0.155122	-0.981802	6.21736e-07	1.27739e-05
AC115099.1	NA		AC115099.1	0.406868	0.279389	-0.542286	0.000185806	0.00116792
APOB	338		APOB	0.147542	0.0638234	-1.20897	0.00205239	0.00779205
AC010255.3	NA		AC010255.3	0.0763199	0.0495773	-0.622379	0.00813574	0.0229688
RPS3AP34	100271260		RPS3AP34	0.337154	0.217133	-0.634832	8.731e-07	1.6683e-05
P2RX3	5024		P2RX3	0.10264	0.0615277	-0.738289	1.92407e-06	3.1725e-05
AP003119.3	NA		AP003119.3	0.521652	0.739507	0.503476	5.26875e-05	0.000430857
VWA5B1	127731		VWA5B1	0.075075	0.0329503	-1.18804	0.00140074	0.00574974
AC139453.2	NA		AC139453.2	0.419003	0.294474	-0.508818	0.000414386	0.00221244
AL162431.3	NA		AL162431.3	0.248666	0.172469	-0.527874	0.00537617	0.0166177
AC079601.1	NA		AC079601.1	0.0392717	0.0217156	-0.85476	0.000529782	0.00268131
ARHGAP15-AS1	105373654		ARHGAP15-AS1	0.142005	0.0777551	-0.868931	0.000178226	0.00112917
AC005358.1	NA		AC005358.1	0.0345237	0.0188544	-0.872687	5.41248e-05	0.000440238
UGT2B15	7366		UGT2B15	0.639238	0.374574	-0.771103	0.00780044	0.0222794
ADAMTS8	11095		ADAMTS8	1.06721	0.672317	-0.666634	6.12924e-09	2.9939e-07
RPS2P45	80052		RPS2P45	0.0958696	0.0582926	-0.717759	0.000103199	0.000734198
PGAM1P5	100132594		PGAM1P5	0.191071	0.128782	-0.569173	0.00285424	0.010128
LINC02588	102725045		LINC02588	0.355932	0.528617	0.570623	0.00178768	0.00699138
HAO2	51179		HAO2	0.0312162	0.0197865	-0.65778	0.0169922	0.0409217
AC008738.2	NA		AC008738.2	0.231954	0.148837	-0.640105	0.000145077	0.000959859
BNIP3P15	106481692		BNIP3P15	0.363765	0.226019	-0.686563	0.00338402	0.011611
CHRNA2	1135		CHRNA2	0.0342084	0.0171895	-0.992825	0.00205856	0.00781115
MS4A15	219995		MS4A15	2.18032	1.37504	-0.66506	1.23112e-07	3.59527e-06
OR7E11P	10822		OR7E11P	0.0689923	0.036553	-0.916445	4.78775e-06	6.49427e-05
AC103591.3	NA		AC103591.3	0.890898	0.592303	-0.588924	1.2956e-06	2.29269e-05
CYP4A11	1579		CYP4A11	0.0868328	0.0536681	-0.694176	0.000276316	0.00160289
CYP4F26P	106478958		CYP4F26P	0.200059	0.332659	0.73362	4.74557e-05	0.000398211
AL442224.1	NA		AL442224.1	0.424269	0.696777	0.715718	0.00187608	0.00725689
AL160153.1	NA		AL160153.1	0.28036	0.170475	-0.717719	0.000127036	0.000864584
LINC00892	100128420		LINC00892	0.465324	0.295949	-0.652888	3.37795e-09	1.87478e-07
FGF13-AS1	100129662		FGF13-AS1	0.132267	0.0831124	-0.670314	2.57704e-06	3.97772e-05
AC007496.3	NA		AC007496.3	0.140794	0.0761678	-0.886329	0.000926516	0.00416094
AC010255.1	NA		AC010255.1	0.21295	0.115074	-0.88795	0.000352476	0.00193688
H2AC9P	387323		H2AC9P	0.464391	0.661976	0.51144	0.00151261	0.00611066
FAM66A	100133172		FAM66A	0.130212	0.0895504	-0.540096	0.000994695	0.00439129
SLC14A2-AS1	101927980		SLC14A2-AS1	0.0970404	0.0392141	-1.30721	1.83589e-07	4.88078e-06
BNIP3P40	100421702		BNIP3P40	0.367052	0.252129	-0.541824	0.000734737	0.00348057
LRRC18	474354		LRRC18	0.438222	0.296533	-0.563467	0.0162022	0.0394331
AL772284.1	NA		AL772284.1	0.0931837	0.140894	0.596457	0.0134296	0.0340353
RNU6-944P	106479983		RNU6-944P	0.425587	0.290959	-0.548635	0.000448872	0.00235144
LRIT3	345193		LRIT3	0.137902	0.0950342	-0.537121	7.3773e-08	2.41821e-06
AL138999.1	NA		AL138999.1	0.156944	0.092409	-0.764147	0.00114038	0.00487753
LINC02587	101927524		LINC02587	0.211293	0.147256	-0.520914	3.69231e-06	5.2757e-05
SPAG8	26206		SPAG8	0.811705	0.55468	-0.549301	1.22418e-08	5.47076e-07
ZSCAN4	201516		ZSCAN4	0.278172	0.164604	-0.756981	3.10522e-06	4.6168e-05
OTOGL	283310		OTOGL	0.0772941	0.13704	0.826167	0.000459875	0.00239498
C14orf180	400258		C14orf180	0.0509671	0.0331811	-0.619203	1.18792e-06	2.14524e-05
AC016813.1	NA		AC016813.1	0.431787	0.270379	-0.675336	0.000102413	0.000729559
LINC00670	284034		LINC00670	0.0264436	0.0153197	-0.787526	0.000776953	0.00362583
MIR23B	407011		MIR23B	0.556085	0.383821	-0.534874	0.00490403	0.0154731
KRTAP29-1	100533177		KRTAP29-1	0.0536839	0.0157453	-1.76956	5.28701e-06	7.01467e-05
TPPP2	122664		TPPP2	0.0201196	0.0104538	-0.944572	8.80723e-05	0.000648897
LINC02696	101928812		LINC02696	0.186968	0.130975	-0.513507	5.49103e-06	7.21809e-05
DPP6	1804		DPP6	0.0662643	0.0404282	-0.712867	2.80131e-05	0.000264619
CHAD	1101		CHAD	1.40776	0.967926	-0.540434	3.49483e-07	8.08699e-06
LINC01423	102724678		LINC01423	0.209224	0.12912	-0.696334	0.0080133	0.0227116
SERPIND1	3053		SERPIND1	1.84432	1.15173	-0.67929	7.81343e-07	1.53156e-05
LASTR	105376382		LASTR	0.538251	0.762842	0.503106	0.00067956	0.00327198
COL6A5	256076		COL6A5	0.6503	0.451923	-0.525029	3.21261e-05	0.000293184
TRBV6-4	28603		TRBV6-4	0.15523	0.103347	-0.586911	0.000124199	0.000849935
MFFP2	644762		MFFP2	0.101003	0.152385	0.593314	0.0175657	0.0420323
POU3F2	5454		POU3F2	0.511288	0.286431	-0.835947	0.00295455	0.0104122
EFCAB1	79645		EFCAB1	0.688695	0.411242	-0.743879	6.217e-05	0.000491332
STK19B	373159		STK19B	0.65007	0.411973	-0.658047	2.85612e-05	0.000267935
RPL31P40	100271196		RPL31P40	0.141374	0.0868703	-0.702577	5.92833e-05	0.000473175
AC079949.1	NA		AC079949.1	0.273409	0.53213	0.960719	0.000753496	0.00354666
SNORD3A	780851		SNORD3A	0.0704976	0.0387601	-0.863002	0.00567139	0.017318
HMGA1P1	203477		HMGA1P1	0.0769597	0.143703	0.900914	1.40744e-12	4.74446e-10
AL157895.1	NA		AL157895.1	0.421205	0.260344	-0.6941	6.12897e-09	2.9939e-07
AC069549.1	NA		AC069549.1	0.383928	0.264345	-0.538413	0.00276156	0.00987099
AL589935.1	NA		AL589935.1	0.103288	0.0663415	-0.638687	0.00024499	0.00145772
GSTA5	221357		GSTA5	0.0968325	0.0666211	-0.539512	4.33195e-05	0.000369637
RPS27AP7	728971		RPS27AP7	0.201378	0.116823	-0.785578	0.0151277	0.037371
AC007601.1	NA		AC007601.1	0.104499	0.0667068	-0.647577	0.0159543	0.0389618
ATP5MC2P3	100507097		ATP5MC2P3	0.189469	0.123219	-0.620734	0.00244529	0.00895861
AC010186.4	NA		AC010186.4	0.0843848	0.054456	-0.631892	0.00901742	0.0248909
AL355870.1	NA		AL355870.1	0.163989	0.106997	-0.616031	1.72604e-05	0.000178927
OTC	5009		OTC	0.0974175	0.043763	-1.15447	9.75082e-07	1.81862e-05
AL513327.2	NA		AL513327.2	0.486003	0.334232	-0.540116	0.00112489	0.00482941
AC091132.4	NA		AC091132.4	0.132963	0.08807	-0.594307	4.67485e-05	0.000393607
AL359979.2	NA		AL359979.2	0.363962	0.233297	-0.641619	1.37102e-08	6.05754e-07
AC092437.1	NA		AC092437.1	0.147689	0.0988726	-0.578919	3.31708e-07	7.80801e-06
AL513165.2	NA		AL513165.2	0.0119839	0.0175922	0.553838	0.00070509	0.00336817
SLC5A9	200010		SLC5A9	0.569413	0.387793	-0.554188	1.38893e-08	6.12678e-07
OGN	4969		OGN	1.38566	0.887312	-0.643063	7.25767e-08	2.38472e-06
PPIAL4H	105371242		PPIAL4H	0.0534351	0.0363386	-0.556287	0.00742972	0.0214361
AC063979.1	NA		AC063979.1	0.0535469	0.0339766	-0.656264	0.0147492	0.0366681
CYP4F29P	54055		CYP4F29P	0.601325	0.396286	-0.601603	0.000133453	0.000898183
TAF1L	138474		TAF1L	0.027867	0.0537076	0.946568	0.00400102	0.0132197
AC008268.1	NA		AC008268.1	1.73948	1.01435	-0.7781	5.6041e-08	1.91514e-06
TMEM130	222865		TMEM130	1.92745	1.31282	-0.554022	5.82977e-10	4.91658e-08
CYP2F1	1572		CYP2F1	0.392083	0.253341	-0.630078	0.000247489	0.00146874
CTD-2201I18.1	NA		CTD-2201I18.1	0.239796	0.13685	-0.809216	1.70641e-08	7.14625e-07
RS1	6247		RS1	0.159012	0.106175	-0.582686	0.00165836	0.00657111
AL627308.1	NA		AL627308.1	0.136725	0.0815497	-0.745524	0.0124467	0.0320439
AL157770.1	NA		AL157770.1	0.13875	0.0879515	-0.657704	0.00672348	0.0197999
HMGN1P7	100129555		HMGN1P7	0.440844	0.295092	-0.579106	1.92232e-05	0.000194547
RAD17P1	9207		RAD17P1	0.373321	0.185949	-1.00551	1.59157e-05	0.000168352
AC036214.1	NA		AC036214.1	0.0554019	0.0978201	0.820196	0.014046	0.0352831
AC011365.2	NA		AC011365.2	0.0820744	0.049797	-0.720873	0.000183155	0.00115471
EDDM3A	10876		EDDM3A	0.108213	0.0638522	-0.761071	0.0021314	0.00803898
LINC01422	101929539		LINC01422	0.156797	0.0918908	-0.770906	1.07623e-07	3.22573e-06
AC004832.1	NA		AC004832.1	0.36117	0.199966	-0.852927	8.33325e-06	0.000101084
TEKT3	64518		TEKT3	0.311329	0.217229	-0.519225	7.19748e-05	0.000550805
AL356320.2	NA		AL356320.2	0.198	0.111396	-0.829803	0.0174262	0.0417755
FRMPD4	9758		FRMPD4	0.0260603	0.0137166	-0.925928	0.000645308	0.00313685
AC108063.1	NA		AC108063.1	0.368042	0.22337	-0.720436	5.11825e-06	6.83727e-05
AL590226.1	NA		AL590226.1	0.651528	0.402667	-0.694241	7.04332e-10	5.59063e-08
METTL21EP	121952		METTL21EP	0.0847943	0.0551076	-0.621718	1.20617e-06	2.17159e-05
AC107398.3	NA		AC107398.3	0.0510995	0.0272397	-0.907596	0.00764867	0.0219308
LINC02572	105373615		LINC02572	0.118179	0.0744129	-0.667345	0.00826844	0.0232632
ZNF658B	401509		ZNF658B	0.202883	0.136956	-0.566937	2.26291e-09	1.39478e-07
BNIP3P18	106481693		BNIP3P18	0.137375	0.0958377	-0.51946	0.00104311	0.00456011
NIPAL4	348938		NIPAL4	0.211028	0.317268	0.588265	0.0104391	0.0279506
AC005077.4	NA		AC005077.4	0.712855	1.05012	0.558875	1.27584e-06	2.26953e-05
MRAP	56246		MRAP	0.0908081	0.059946	-0.599159	0.0157414	0.0385453
AL161781.2	NA		AL161781.2	0.145412	0.080963	-0.844811	0.000137789	0.000920824
SULT1E1	6783		SULT1E1	0.38705	0.248538	-0.639055	0.00112907	0.00484051
AC116563.1	NA		AC116563.1	0.109808	0.0762897	-0.525421	0.000442621	0.00232693
MYBPC2	4606		MYBPC2	0.585691	0.376475	-0.637584	2.11926e-05	0.000210653
PITX3	5309		PITX3	0.0463019	0.0919616	0.989961	7.80309e-06	9.61478e-05
CCDC26	137196		CCDC26	0.0318508	0.0216458	-0.557241	0.00587824	0.017822
HPSE2	60495		HPSE2	0.337018	0.197828	-0.768583	4.59518e-07	1.00878e-05
REEP1	65055		REEP1	0.73434	0.492098	-0.577502	3.39911e-06	4.94474e-05
SPAG6	9576		SPAG6	1.19907	0.806315	-0.572499	0.011709	0.0305655
TMEM100	55273		TMEM100	1.68811	1.17415	-0.523791	2.54571e-06	3.94275e-05
CYMP-AS1	440602		CYMP-AS1	0.0790498	0.0323437	-1.28928	0.00191316	0.00736588
RN7SL180P	106480970		RN7SL180P	0.25321	0.17511	-0.532073	0.00856001	0.0239013
FAM83A-AS1	100131726		FAM83A-AS1	1.18616	1.84813	0.639775	1.52412e-10	1.83331e-08
HMCN2	256158		HMCN2	0.310806	0.20815	-0.578392	6.38423e-06	8.18026e-05
LINC01910	101060542		LINC01910	0.0218433	0.0380032	0.798932	0.0106666	0.0284176
AC234781.1	NA		AC234781.1	0.0633483	0.0425619	-0.573742	0.00418786	0.0136913
CLEC2L	154790		CLEC2L	0.13173	0.274321	1.05829	0.00873099	0.0242754
AC064805.2	NA		AC064805.2	0.241391	0.115422	-1.06446	5.24929e-05	0.000430168
CYP21A2	1589		CYP21A2	0.331473	0.153058	-1.11482	9.39851e-13	3.51543e-10
FAM153CP	653316		FAM153CP	0.0962149	0.0523726	-0.877447	0.000777312	0.00362641
AMD1P1	100133024		AMD1P1	0.0691161	0.0392588	-0.816006	4.04678e-05	0.00035022
AL136456.1	NA		AL136456.1	0.0738577	0.047909	-0.62445	0.00449298	0.0144569
AL662899.2	NA		AL662899.2	0.0548646	0.078206	0.511405	4.94678e-07	1.06524e-05
AC016737.2	NA		AC016737.2	0.238047	0.157419	-0.596638	2.91697e-06	4.40286e-05
CLEC4F	165530		CLEC4F	0.45734	0.236855	-0.949265	1.87608e-11	3.48891e-09
GGTLC5P	653590		GGTLC5P	0.0530898	0.0373413	-0.507662	0.0026894	0.00966728
LINC02038	105374285		LINC02038	1.1721	0.801595	-0.548153	1.90531e-07	5.01684e-06
LINC01996	400568		LINC01996	0.207194	0.133298	-0.63633	0.00575815	0.0175241
AL589935.2	NA		AL589935.2	0.0411298	0.025159	-0.709107	0.00946368	0.0258434
AP001636.1	NA		AP001636.1	0.0895723	0.03791	-1.24048	7.00447e-05	0.000539056
BPIFB4	149954		BPIFB4	0.194675	0.358538	0.881061	0.00543349	0.016747
KIF26B-AS1	111216275		KIF26B-AS1	0.512974	0.349162	-0.554986	0.00571083	0.0174085
LINC02133	101927132		LINC02133	0.201211	0.118035	-0.769497	1.88317e-05	0.000191722
AL731537.1	NA		AL731537.1	0.0987524	0.0636652	-0.633311	0.000473628	0.00245118
AC011239.2	NA		AC011239.2	0.115622	0.0793698	-0.542756	0.000768726	0.00359772
LINC01844	101926975		LINC01844	0.218953	0.152495	-0.521857	4.64812e-06	6.3522e-05
AC093772.1	NA		AC093772.1	0.187099	0.123471	-0.599626	5.09975e-06	6.82409e-05
GATA1	2623		GATA1	0.216909	0.150244	-0.529789	4.21015e-07	9.39201e-06
VWA3B	200403		VWA3B	0.568564	0.39006	-0.543627	0.00471132	0.015009
C2orf73	129852		C2orf73	0.247081	0.130093	-0.925435	4.0658e-08	1.4512e-06
ZBBX	79740		ZBBX	0.60152	0.326162	-0.883024	3.59943e-05	0.000319618
FCAMR	83953		FCAMR	0.207471	0.136001	-0.609293	1.47197e-05	0.000158362
ATP13A4-AS1	101929198		ATP13A4-AS1	0.684638	0.378482	-0.855117	8.66696e-05	0.000639944
LINC02413	105369906		LINC02413	0.102226	0.0607594	-0.750577	1.94496e-05	0.00019604
ATP1A4	480		ATP1A4	0.0561022	0.0348585	-0.686546	1.67733e-07	4.55974e-06
IGSF9B	22997		IGSF9B	0.804349	0.515324	-0.642341	1.34946e-07	3.85026e-06
RSPH4A	345895		RSPH4A	1.11938	0.777061	-0.526604	8.4488e-05	0.000627398
LINC02752	105376550		LINC02752	0.101785	0.0713603	-0.512336	1.07405e-05	0.000123481
AC010970.1	NA		AC010970.1	0.434551	0.284737	-0.609898	0.0164847	0.0399639
SOCS5P2	100128299		SOCS5P2	0.0923045	0.0609374	-0.599073	4.85541e-05	0.00040531
VGF	7425		VGF	0.347591	0.725393	1.06137	0.011249	0.029617
AC044810.2	NA		AC044810.2	0.0802666	0.0512267	-0.647902	0.00129635	0.00540906
AP005262.1	NA		AP005262.1	0.226436	0.349303	0.625375	0.017914	0.0427011
AL034346.1	NA		AL034346.1	0.31159	0.207374	-0.587411	0.000127615	0.000868095
B3GAT1	27087		B3GAT1	0.674763	0.357709	-0.915596	6.05578e-10	5.02978e-08
ZPBP	11055		ZPBP	0.0206113	0.0143325	-0.524143	0.00166053	0.00657876
FAM72C	554282		FAM72C	0.171155	0.271955	0.668068	1.08111e-07	3.23681e-06
CDHR4	389118		CDHR4	0.768889	0.509417	-0.593927	0.000430189	0.00227421
AC001226.1	NA		AC001226.1	0.173997	0.107822	-0.690418	2.04448e-06	3.33878e-05
F11-AS1	285441		F11-AS1	0.170724	0.102001	-0.743087	0.000274824	0.00159705
ZNF30-AS1	102723513		ZNF30-AS1	0.188592	0.117859	-0.678201	9.43253e-05	0.000684259
RPL3P13	106480199		RPL3P13	0.359877	0.242905	-0.567112	0.000177404	0.00112547
GLP2R	9340		GLP2R	0.137067	0.0882498	-0.635217	0.00426728	0.0138877
BNIP3P26	100421699		BNIP3P26	0.241686	0.143834	-0.748725	0.000735953	0.00348572
DRC7	84229		DRC7	0.424247	0.275866	-0.620938	0.00102661	0.00450161
KCNA4	3739		KCNA4	0.0980961	0.0434644	-1.17436	5.24175e-09	2.66034e-07
LINC00840	100506835		LINC00840	0.125864	0.0684781	-0.87815	0.000302801	0.00171677
AL445490.1	NA		AL445490.1	0.390481	0.268046	-0.542768	0.000404303	0.00217014
NEPNP	442253		NEPNP	0.0666211	0.0378785	-0.814599	0.0013586	0.00561389
AL357093.1	NA		AL357093.1	0.263033	0.145011	-0.859083	0.0002155	0.0013114
SNTN	132203		SNTN	0.886598	0.537317	-0.722508	1.77539e-06	2.96272e-05
ADAMTS7P3	400406		ADAMTS7P3	0.378586	0.216144	-0.808625	4.03721e-06	5.64734e-05
LINC02866	105379386		LINC02866	0.646951	1.06927	0.724893	0.0211091	0.0486089
AL139095.3	NA		AL139095.3	0.0627235	0.0945473	0.592029	9.49429e-05	0.00068774
AC008121.1	NA		AC008121.1	0.134103	0.0866258	-0.630473	0.000535016	0.00270144
AL591686.1	NA		AL591686.1	0.101838	0.0468072	-1.12148	7.9765e-07	1.5557e-05
VWA8-AS1	100507240		VWA8-AS1	0.110931	0.0719355	-0.624887	1.50931e-05	0.000161678
AC063944.1	NA		AC063944.1	0.0656206	0.0440891	-0.573727	0.00100851	0.00443496
MIR3178	100422974		MIR3178	0.355483	0.23389	-0.603953	9.7708e-05	0.000703008
GUCA1A	2978		GUCA1A	0.115646	0.201688	0.802415	1.84402e-05	0.000188934
MMEL1	79258		MMEL1	0.575166	0.394973	-0.542223	0.000100514	0.000719222
FAM187B	148109		FAM187B	0.0465128	0.0274511	-0.760765	0.00072799	0.00345762
UBE2SP1	246719		UBE2SP1	0.503541	0.725282	0.526432	1.25561e-07	3.64779e-06
